# Supplementary material for: Optimized New Shengmai Powder modulation of cAMP/Rap1A signaling pathway attenuates myocardial fibrosis in heart failure
Source: Chin Med. 2024 Feb 24;19:30. doi: 10.1186/s13020-024-00902-4 (PMC10894496; doi:10.1186/s13020-024-00902-4)
Supplement: Supplementary file 1 — Additional file 1: Table S1. ONSMP active ingredients and target proteins. Table S2. Disease proteins in heart failure and myocardial fibrosis. Table S3. Intersecting proteins of ONSMP component targets, heart failure proteins, and myocardial fibrosis proteins. [file 13020_2024_902_MOESM1_ESM.zip]

Archive with 3 entries (3 files):
- New folder/Table S1. ONSMP ingredients and targets.xlsx
- New folder/Table S2. Disease proteins.xlsx
- New folder/Table S3. Intersecting proteins.xlsx
