# Supplementary material for: Optimized New Shengmai Powder modulation of cAMP/Rap1A signaling pathway attenuates myocardial fibrosis in heart failure
Source: Chin Med. 2024 Feb 24;19:30. doi: 10.1186/s13020-024-00902-4 (PMC10894496; doi:10.1186/s13020-024-00902-4)
Supplement: Supplementary file 1 — Additional file 1: Table S1. ONSMP active ingredients and target proteins. Table S2. Disease proteins in heart failure and myocardial fibrosis. Table S3. Intersecting proteins of ONSMP component targets, heart failure proteins, and myocardial fibrosis proteins. [file 13020_2024_902_MOESM1_ESM.zip › New folder/Table S1. ONSMP ingredients and targets.xlsx]

## Sheet: Sheet1
Drug	MolId	PubChem CID	Ingredient name	Molecular Formula	Molecule smile	Target
刺五加	HBIN041495	5280343	Quercetin	C15H10O7	C1=CC(=C(C=C1C2=C(C(=O)C3=C(C=C(C=C3O2)O)O)O)O)O	ACACA
刺五加	HBIN041495	5280343	Quercetin	C15H10O7	C1=CC(=C(C=C1C2=C(C(=O)C3=C(C=C(C=C3O2)O)O)O)O)O	ACHE
刺五加	HBIN041495	5280343	Quercetin	C15H10O7	C1=CC(=C(C=C1C2=C(C(=O)C3=C(C=C(C=C3O2)O)O)O)O)O	ACP3
刺五加	HBIN041495	5280343	Quercetin	C15H10O7	C1=CC(=C(C=C1C2=C(C(=O)C3=C(C=C(C=C3O2)O)O)O)O)O	PARP1
刺五加	HBIN041495	5280343	Quercetin	C15H10O7	C1=CC(=C(C=C1C2=C(C(=O)C3=C(C=C(C=C3O2)O)O)O)O)O	ADRB2
刺五加	HBIN041495	5280343	Quercetin	C15H10O7	C1=CC(=C(C=C1C2=C(C(=O)C3=C(C=C(C=C3O2)O)O)O)O)O	AHR
刺五加	HBIN041495	5280343	Quercetin	C15H10O7	C1=CC(=C(C=C1C2=C(C(=O)C3=C(C=C(C=C3O2)O)O)O)O)O	AKT1
刺五加	HBIN041495	5280343	Quercetin	C15H10O7	C1=CC(=C(C=C1C2=C(C(=O)C3=C(C=C(C=C3O2)O)O)O)O)O	AKR1B1
刺五加	HBIN041495	5280343	Quercetin	C15H10O7	C1=CC(=C(C=C1C2=C(C(=O)C3=C(C=C(C=C3O2)O)O)O)O)O	ALOX5
刺五加	HBIN041495	5280343	Quercetin	C15H10O7	C1=CC(=C(C=C1C2=C(C(=O)C3=C(C=C(C=C3O2)O)O)O)O)O	BIRC5
刺五加	HBIN041495	5280343	Quercetin	C15H10O7	C1=CC(=C(C=C1C2=C(C(=O)C3=C(C=C(C=C3O2)O)O)O)O)O	AR
刺五加	HBIN041495	5280343	Quercetin	C15H10O7	C1=CC(=C(C=C1C2=C(C(=O)C3=C(C=C(C=C3O2)O)O)O)O)O	BAX
刺五加	HBIN041495	5280343	Quercetin	C15H10O7	C1=CC(=C(C=C1C2=C(C(=O)C3=C(C=C(C=C3O2)O)O)O)O)O	CCND1
刺五加	HBIN041495	5280343	Quercetin	C15H10O7	C1=CC(=C(C=C1C2=C(C(=O)C3=C(C=C(C=C3O2)O)O)O)O)O	BCL2
刺五加	HBIN041495	5280343	Quercetin	C15H10O7	C1=CC(=C(C=C1C2=C(C(=O)C3=C(C=C(C=C3O2)O)O)O)O)O	BCL2L1
刺五加	HBIN041495	5280343	Quercetin	C15H10O7	C1=CC(=C(C=C1C2=C(C(=O)C3=C(C=C(C=C3O2)O)O)O)O)O	BMP2
刺五加	HBIN041495	5280343	Quercetin	C15H10O7	C1=CC(=C(C=C1C2=C(C(=O)C3=C(C=C(C=C3O2)O)O)O)O)O	CASP3
刺五加	HBIN041495	5280343	Quercetin	C15H10O7	C1=CC(=C(C=C1C2=C(C(=O)C3=C(C=C(C=C3O2)O)O)O)O)O	CASP8
刺五加	HBIN041495	5280343	Quercetin	C15H10O7	C1=CC(=C(C=C1C2=C(C(=O)C3=C(C=C(C=C3O2)O)O)O)O)O	CASP9
刺五加	HBIN041495	5280343	Quercetin	C15H10O7	C1=CC(=C(C=C1C2=C(C(=O)C3=C(C=C(C=C3O2)O)O)O)O)O	CAT
刺五加	HBIN041495	5280343	Quercetin	C15H10O7	C1=CC(=C(C=C1C2=C(C(=O)C3=C(C=C(C=C3O2)O)O)O)O)O	CAV1
刺五加	HBIN041495	5280343	Quercetin	C15H10O7	C1=CC(=C(C=C1C2=C(C(=O)C3=C(C=C(C=C3O2)O)O)O)O)O	RUNX2
刺五加	HBIN041495	5280343	Quercetin	C15H10O7	C1=CC(=C(C=C1C2=C(C(=O)C3=C(C=C(C=C3O2)O)O)O)O)O	RUNX1T1
刺五加	HBIN041495	5280343	Quercetin	C15H10O7	C1=CC(=C(C=C1C2=C(C(=O)C3=C(C=C(C=C3O2)O)O)O)O)O	CCNB1
刺五加	HBIN041495	5280343	Quercetin	C15H10O7	C1=CC(=C(C=C1C2=C(C(=O)C3=C(C=C(C=C3O2)O)O)O)O)O	CD40LG
刺五加	HBIN041495	5280343	Quercetin	C15H10O7	C1=CC(=C(C=C1C2=C(C(=O)C3=C(C=C(C=C3O2)O)O)O)O)O	CDKN1A
刺五加	HBIN041495	5280343	Quercetin	C15H10O7	C1=CC(=C(C=C1C2=C(C(=O)C3=C(C=C(C=C3O2)O)O)O)O)O	CDKN2A
刺五加	HBIN041495	5280343	Quercetin	C15H10O7	C1=CC(=C(C=C1C2=C(C(=O)C3=C(C=C(C=C3O2)O)O)O)O)O	CHUK
刺五加	HBIN041495	5280343	Quercetin	C15H10O7	C1=CC(=C(C=C1C2=C(C(=O)C3=C(C=C(C=C3O2)O)O)O)O)O	COL1A1
刺五加	HBIN041495	5280343	Quercetin	C15H10O7	C1=CC(=C(C=C1C2=C(C(=O)C3=C(C=C(C=C3O2)O)O)O)O)O	COL3A1
刺五加	HBIN041495	5280343	Quercetin	C15H10O7	C1=CC(=C(C=C1C2=C(C(=O)C3=C(C=C(C=C3O2)O)O)O)O)O	CLDN4
刺五加	HBIN041495	5280343	Quercetin	C15H10O7	C1=CC(=C(C=C1C2=C(C(=O)C3=C(C=C(C=C3O2)O)O)O)O)O	CRP
刺五加	HBIN041495	5280343	Quercetin	C15H10O7	C1=CC(=C(C=C1C2=C(C(=O)C3=C(C=C(C=C3O2)O)O)O)O)O	CTSD
刺五加	HBIN041495	5280343	Quercetin	C15H10O7	C1=CC(=C(C=C1C2=C(C(=O)C3=C(C=C(C=C3O2)O)O)O)O)O	CYP1A1
刺五加	HBIN041495	5280343	Quercetin	C15H10O7	C1=CC(=C(C=C1C2=C(C(=O)C3=C(C=C(C=C3O2)O)O)O)O)O	CYP1A2
刺五加	HBIN041495	5280343	Quercetin	C15H10O7	C1=CC(=C(C=C1C2=C(C(=O)C3=C(C=C(C=C3O2)O)O)O)O)O	CYP1B1
刺五加	HBIN041495	5280343	Quercetin	C15H10O7	C1=CC(=C(C=C1C2=C(C(=O)C3=C(C=C(C=C3O2)O)O)O)O)O	CYP3A4
刺五加	HBIN041495	5280343	Quercetin	C15H10O7	C1=CC(=C(C=C1C2=C(C(=O)C3=C(C=C(C=C3O2)O)O)O)O)O	NQO1
刺五加	HBIN041495	5280343	Quercetin	C15H10O7	C1=CC(=C(C=C1C2=C(C(=O)C3=C(C=C(C=C3O2)O)O)O)O)O	DIO1
刺五加	HBIN041495	5280343	Quercetin	C15H10O7	C1=CC(=C(C=C1C2=C(C(=O)C3=C(C=C(C=C3O2)O)O)O)O)O	E2F1
刺五加	HBIN041495	5280343	Quercetin	C15H10O7	C1=CC(=C(C=C1C2=C(C(=O)C3=C(C=C(C=C3O2)O)O)O)O)O	E2F2
刺五加	HBIN041495	5280343	Quercetin	C15H10O7	C1=CC(=C(C=C1C2=C(C(=O)C3=C(C=C(C=C3O2)O)O)O)O)O	EGF
刺五加	HBIN041495	5280343	Quercetin	C15H10O7	C1=CC(=C(C=C1C2=C(C(=O)C3=C(C=C(C=C3O2)O)O)O)O)O	EGFR
刺五加	HBIN041495	5280343	Quercetin	C15H10O7	C1=CC(=C(C=C1C2=C(C(=O)C3=C(C=C(C=C3O2)O)O)O)O)O	ELK1
刺五加	HBIN041495	5280343	Quercetin	C15H10O7	C1=CC(=C(C=C1C2=C(C(=O)C3=C(C=C(C=C3O2)O)O)O)O)O	ERBB2
刺五加	HBIN041495	5280343	Quercetin	C15H10O7	C1=CC(=C(C=C1C2=C(C(=O)C3=C(C=C(C=C3O2)O)O)O)O)O	ERBB3
刺五加	HBIN041495	5280343	Quercetin	C15H10O7	C1=CC(=C(C=C1C2=C(C(=O)C3=C(C=C(C=C3O2)O)O)O)O)O	ESR1
刺五加	HBIN041495	5280343	Quercetin	C15H10O7	C1=CC(=C(C=C1C2=C(C(=O)C3=C(C=C(C=C3O2)O)O)O)O)O	ESR2
刺五加	HBIN041495	5280343	Quercetin	C15H10O7	C1=CC(=C(C=C1C2=C(C(=O)C3=C(C=C(C=C3O2)O)O)O)O)O	F3
刺五加	HBIN041495	5280343	Quercetin	C15H10O7	C1=CC(=C(C=C1C2=C(C(=O)C3=C(C=C(C=C3O2)O)O)O)O)O	FOS
刺五加	HBIN041495	5280343	Quercetin	C15H10O7	C1=CC(=C(C=C1C2=C(C(=O)C3=C(C=C(C=C3O2)O)O)O)O)O	GJA1
刺五加	HBIN041495	5280343	Quercetin	C15H10O7	C1=CC(=C(C=C1C2=C(C(=O)C3=C(C=C(C=C3O2)O)O)O)O)O	CXCL2
刺五加	HBIN041495	5280343	Quercetin	C15H10O7	C1=CC(=C(C=C1C2=C(C(=O)C3=C(C=C(C=C3O2)O)O)O)O)O	GSK3B
刺五加	HBIN041495	5280343	Quercetin	C15H10O7	C1=CC(=C(C=C1C2=C(C(=O)C3=C(C=C(C=C3O2)O)O)O)O)O	GSTM1
刺五加	HBIN041495	5280343	Quercetin	C15H10O7	C1=CC(=C(C=C1C2=C(C(=O)C3=C(C=C(C=C3O2)O)O)O)O)O	GSTM2
刺五加	HBIN041495	5280343	Quercetin	C15H10O7	C1=CC(=C(C=C1C2=C(C(=O)C3=C(C=C(C=C3O2)O)O)O)O)O	GSTP1
刺五加	HBIN041495	5280343	Quercetin	C15H10O7	C1=CC(=C(C=C1C2=C(C(=O)C3=C(C=C(C=C3O2)O)O)O)O)O	HAS2
刺五加	HBIN041495	5280343	Quercetin	C15H10O7	C1=CC(=C(C=C1C2=C(C(=O)C3=C(C=C(C=C3O2)O)O)O)O)O	HIF1A
刺五加	HBIN041495	5280343	Quercetin	C15H10O7	C1=CC(=C(C=C1C2=C(C(=O)C3=C(C=C(C=C3O2)O)O)O)O)O	HK2
刺五加	HBIN041495	5280343	Quercetin	C15H10O7	C1=CC(=C(C=C1C2=C(C(=O)C3=C(C=C(C=C3O2)O)O)O)O)O	HMOX1
刺五加	HBIN041495	5280343	Quercetin	C15H10O7	C1=CC(=C(C=C1C2=C(C(=O)C3=C(C=C(C=C3O2)O)O)O)O)O	HSF1
刺五加	HBIN041495	5280343	Quercetin	C15H10O7	C1=CC(=C(C=C1C2=C(C(=O)C3=C(C=C(C=C3O2)O)O)O)O)O	HSPA5
刺五加	HBIN041495	5280343	Quercetin	C15H10O7	C1=CC(=C(C=C1C2=C(C(=O)C3=C(C=C(C=C3O2)O)O)O)O)O	HSPB1
刺五加	HBIN041495	5280343	Quercetin	C15H10O7	C1=CC(=C(C=C1C2=C(C(=O)C3=C(C=C(C=C3O2)O)O)O)O)O	ICAM1
刺五加	HBIN041495	5280343	Quercetin	C15H10O7	C1=CC(=C(C=C1C2=C(C(=O)C3=C(C=C(C=C3O2)O)O)O)O)O	IFNG
刺五加	HBIN041495	5280343	Quercetin	C15H10O7	C1=CC(=C(C=C1C2=C(C(=O)C3=C(C=C(C=C3O2)O)O)O)O)O	IGF2
刺五加	HBIN041495	5280343	Quercetin	C15H10O7	C1=CC(=C(C=C1C2=C(C(=O)C3=C(C=C(C=C3O2)O)O)O)O)O	IGFBP3
刺五加	HBIN041495	5280343	Quercetin	C15H10O7	C1=CC(=C(C=C1C2=C(C(=O)C3=C(C=C(C=C3O2)O)O)O)O)O	IL1A
刺五加	HBIN041495	5280343	Quercetin	C15H10O7	C1=CC(=C(C=C1C2=C(C(=O)C3=C(C=C(C=C3O2)O)O)O)O)O	IL1B
刺五加	HBIN041495	5280343	Quercetin	C15H10O7	C1=CC(=C(C=C1C2=C(C(=O)C3=C(C=C(C=C3O2)O)O)O)O)O	IL2
刺五加	HBIN041495	5280343	Quercetin	C15H10O7	C1=CC(=C(C=C1C2=C(C(=O)C3=C(C=C(C=C3O2)O)O)O)O)O	IL6
刺五加	HBIN041495	5280343	Quercetin	C15H10O7	C1=CC(=C(C=C1C2=C(C(=O)C3=C(C=C(C=C3O2)O)O)O)O)O	CXCL8
刺五加	HBIN041495	5280343	Quercetin	C15H10O7	C1=CC(=C(C=C1C2=C(C(=O)C3=C(C=C(C=C3O2)O)O)O)O)O	IL10
刺五加	HBIN041495	5280343	Quercetin	C15H10O7	C1=CC(=C(C=C1C2=C(C(=O)C3=C(C=C(C=C3O2)O)O)O)O)O	CXCL10
刺五加	HBIN041495	5280343	Quercetin	C15H10O7	C1=CC(=C(C=C1C2=C(C(=O)C3=C(C=C(C=C3O2)O)O)O)O)O	INSR
刺五加	HBIN041495	5280343	Quercetin	C15H10O7	C1=CC(=C(C=C1C2=C(C(=O)C3=C(C=C(C=C3O2)O)O)O)O)O	IRF1
刺五加	HBIN041495	5280343	Quercetin	C15H10O7	C1=CC(=C(C=C1C2=C(C(=O)C3=C(C=C(C=C3O2)O)O)O)O)O	EIF6
刺五加	HBIN041495	5280343	Quercetin	C15H10O7	C1=CC(=C(C=C1C2=C(C(=O)C3=C(C=C(C=C3O2)O)O)O)O)O	JUN
刺五加	HBIN041495	5280343	Quercetin	C15H10O7	C1=CC(=C(C=C1C2=C(C(=O)C3=C(C=C(C=C3O2)O)O)O)O)O	KCNH2
刺五加	HBIN041495	5280343	Quercetin	C15H10O7	C1=CC(=C(C=C1C2=C(C(=O)C3=C(C=C(C=C3O2)O)O)O)O)O	MAOB
刺五加	HBIN041495	5280343	Quercetin	C15H10O7	C1=CC(=C(C=C1C2=C(C(=O)C3=C(C=C(C=C3O2)O)O)O)O)O	MMP1
刺五加	HBIN041495	5280343	Quercetin	C15H10O7	C1=CC(=C(C=C1C2=C(C(=O)C3=C(C=C(C=C3O2)O)O)O)O)O	MMP2
刺五加	HBIN041495	5280343	Quercetin	C15H10O7	C1=CC(=C(C=C1C2=C(C(=O)C3=C(C=C(C=C3O2)O)O)O)O)O	MMP3
刺五加	HBIN041495	5280343	Quercetin	C15H10O7	C1=CC(=C(C=C1C2=C(C(=O)C3=C(C=C(C=C3O2)O)O)O)O)O	MMP9
刺五加	HBIN041495	5280343	Quercetin	C15H10O7	C1=CC(=C(C=C1C2=C(C(=O)C3=C(C=C(C=C3O2)O)O)O)O)O	MPO
刺五加	HBIN041495	5280343	Quercetin	C15H10O7	C1=CC(=C(C=C1C2=C(C(=O)C3=C(C=C(C=C3O2)O)O)O)O)O	MYC
刺五加	HBIN041495	5280343	Quercetin	C15H10O7	C1=CC(=C(C=C1C2=C(C(=O)C3=C(C=C(C=C3O2)O)O)O)O)O	NFE2L2
刺五加	HBIN041495	5280343	Quercetin	C15H10O7	C1=CC(=C(C=C1C2=C(C(=O)C3=C(C=C(C=C3O2)O)O)O)O)O	NFKBIA
刺五加	HBIN041495	5280343	Quercetin	C15H10O7	C1=CC(=C(C=C1C2=C(C(=O)C3=C(C=C(C=C3O2)O)O)O)O)O	NKX3-1
刺五加	HBIN041495	5280343	Quercetin	C15H10O7	C1=CC(=C(C=C1C2=C(C(=O)C3=C(C=C(C=C3O2)O)O)O)O)O	NOS2
刺五加	HBIN041495	5280343	Quercetin	C15H10O7	C1=CC(=C(C=C1C2=C(C(=O)C3=C(C=C(C=C3O2)O)O)O)O)O	NOS3
刺五加	HBIN041495	5280343	Quercetin	C15H10O7	C1=CC(=C(C=C1C2=C(C(=O)C3=C(C=C(C=C3O2)O)O)O)O)O	ODC1
刺五加	HBIN041495	5280343	Quercetin	C15H10O7	C1=CC(=C(C=C1C2=C(C(=O)C3=C(C=C(C=C3O2)O)O)O)O)O	SERPINE1
刺五加	HBIN041495	5280343	Quercetin	C15H10O7	C1=CC(=C(C=C1C2=C(C(=O)C3=C(C=C(C=C3O2)O)O)O)O)O	PCOLCE
刺五加	HBIN041495	5280343	Quercetin	C15H10O7	C1=CC(=C(C=C1C2=C(C(=O)C3=C(C=C(C=C3O2)O)O)O)O)O	PLAT
刺五加	HBIN041495	5280343	Quercetin	C15H10O7	C1=CC(=C(C=C1C2=C(C(=O)C3=C(C=C(C=C3O2)O)O)O)O)O	PLAU
刺五加	HBIN041495	5280343	Quercetin	C15H10O7	C1=CC(=C(C=C1C2=C(C(=O)C3=C(C=C(C=C3O2)O)O)O)O)O	POLD1
刺五加	HBIN041495	5280343	Quercetin	C15H10O7	C1=CC(=C(C=C1C2=C(C(=O)C3=C(C=C(C=C3O2)O)O)O)O)O	PON1
刺五加	HBIN041495	5280343	Quercetin	C15H10O7	C1=CC(=C(C=C1C2=C(C(=O)C3=C(C=C(C=C3O2)O)O)O)O)O	POR
刺五加	HBIN041495	5280343	Quercetin	C15H10O7	C1=CC(=C(C=C1C2=C(C(=O)C3=C(C=C(C=C3O2)O)O)O)O)O	PPARA
刺五加	HBIN041495	5280343	Quercetin	C15H10O7	C1=CC(=C(C=C1C2=C(C(=O)C3=C(C=C(C=C3O2)O)O)O)O)O	PPARD
刺五加	HBIN041495	5280343	Quercetin	C15H10O7	C1=CC(=C(C=C1C2=C(C(=O)C3=C(C=C(C=C3O2)O)O)O)O)O	PPARG
刺五加	HBIN041495	5280343	Quercetin	C15H10O7	C1=CC(=C(C=C1C2=C(C(=O)C3=C(C=C(C=C3O2)O)O)O)O)O	PRKCA
刺五加	HBIN041495	5280343	Quercetin	C15H10O7	C1=CC(=C(C=C1C2=C(C(=O)C3=C(C=C(C=C3O2)O)O)O)O)O	PRKCB
刺五加	HBIN041495	5280343	Quercetin	C15H10O7	C1=CC(=C(C=C1C2=C(C(=O)C3=C(C=C(C=C3O2)O)O)O)O)O	MAPK1
刺五加	HBIN041495	5280343	Quercetin	C15H10O7	C1=CC(=C(C=C1C2=C(C(=O)C3=C(C=C(C=C3O2)O)O)O)O)O	MAPK3
刺五加	HBIN041495	5280343	Quercetin	C15H10O7	C1=CC(=C(C=C1C2=C(C(=O)C3=C(C=C(C=C3O2)O)O)O)O)O	PRSS1
刺五加	HBIN041495	5280343	Quercetin	C15H10O7	C1=CC(=C(C=C1C2=C(C(=O)C3=C(C=C(C=C3O2)O)O)O)O)O	PSMD3
刺五加	HBIN041495	5280343	Quercetin	C15H10O7	C1=CC(=C(C=C1C2=C(C(=O)C3=C(C=C(C=C3O2)O)O)O)O)O	PTEN
刺五加	HBIN041495	5280343	Quercetin	C15H10O7	C1=CC(=C(C=C1C2=C(C(=O)C3=C(C=C(C=C3O2)O)O)O)O)O	PTGER3
刺五加	HBIN041495	5280343	Quercetin	C15H10O7	C1=CC(=C(C=C1C2=C(C(=O)C3=C(C=C(C=C3O2)O)O)O)O)O	PTGS1
刺五加	HBIN041495	5280343	Quercetin	C15H10O7	C1=CC(=C(C=C1C2=C(C(=O)C3=C(C=C(C=C3O2)O)O)O)O)O	PTGS2
刺五加	HBIN041495	5280343	Quercetin	C15H10O7	C1=CC(=C(C=C1C2=C(C(=O)C3=C(C=C(C=C3O2)O)O)O)O)O	RAF1
刺五加	HBIN041495	5280343	Quercetin	C15H10O7	C1=CC(=C(C=C1C2=C(C(=O)C3=C(C=C(C=C3O2)O)O)O)O)O	RASA1
刺五加	HBIN041495	5280343	Quercetin	C15H10O7	C1=CC(=C(C=C1C2=C(C(=O)C3=C(C=C(C=C3O2)O)O)O)O)O	RB1
刺五加	HBIN041495	5280343	Quercetin	C15H10O7	C1=CC(=C(C=C1C2=C(C(=O)C3=C(C=C(C=C3O2)O)O)O)O)O	RELA
刺五加	HBIN041495	5280343	Quercetin	C15H10O7	C1=CC(=C(C=C1C2=C(C(=O)C3=C(C=C(C=C3O2)O)O)O)O)O	RXRA
刺五加	HBIN041495	5280343	Quercetin	C15H10O7	C1=CC(=C(C=C1C2=C(C(=O)C3=C(C=C(C=C3O2)O)O)O)O)O	SCN5A
刺五加	HBIN041495	5280343	Quercetin	C15H10O7	C1=CC(=C(C=C1C2=C(C(=O)C3=C(C=C(C=C3O2)O)O)O)O)O	CCL2
刺五加	HBIN041495	5280343	Quercetin	C15H10O7	C1=CC(=C(C=C1C2=C(C(=O)C3=C(C=C(C=C3O2)O)O)O)O)O	CXCL11
刺五加	HBIN041495	5280343	Quercetin	C15H10O7	C1=CC(=C(C=C1C2=C(C(=O)C3=C(C=C(C=C3O2)O)O)O)O)O	SELE
刺五加	HBIN041495	5280343	Quercetin	C15H10O7	C1=CC(=C(C=C1C2=C(C(=O)C3=C(C=C(C=C3O2)O)O)O)O)O	SLC2A4
刺五加	HBIN041495	5280343	Quercetin	C15H10O7	C1=CC(=C(C=C1C2=C(C(=O)C3=C(C=C(C=C3O2)O)O)O)O)O	SOD1
刺五加	HBIN041495	5280343	Quercetin	C15H10O7	C1=CC(=C(C=C1C2=C(C(=O)C3=C(C=C(C=C3O2)O)O)O)O)O	SOD3
刺五加	HBIN041495	5280343	Quercetin	C15H10O7	C1=CC(=C(C=C1C2=C(C(=O)C3=C(C=C(C=C3O2)O)O)O)O)O	SPP1
刺五加	HBIN041495	5280343	Quercetin	C15H10O7	C1=CC(=C(C=C1C2=C(C(=O)C3=C(C=C(C=C3O2)O)O)O)O)O	STAT1
刺五加	HBIN041495	5280343	Quercetin	C15H10O7	C1=CC(=C(C=C1C2=C(C(=O)C3=C(C=C(C=C3O2)O)O)O)O)O	SULT1E1
刺五加	HBIN041495	5280343	Quercetin	C15H10O7	C1=CC(=C(C=C1C2=C(C(=O)C3=C(C=C(C=C3O2)O)O)O)O)O	TGFB1
刺五加	HBIN041495	5280343	Quercetin	C15H10O7	C1=CC(=C(C=C1C2=C(C(=O)C3=C(C=C(C=C3O2)O)O)O)O)O	THBD
刺五加	HBIN041495	5280343	Quercetin	C15H10O7	C1=CC(=C(C=C1C2=C(C(=O)C3=C(C=C(C=C3O2)O)O)O)O)O	TNF
刺五加	HBIN041495	5280343	Quercetin	C15H10O7	C1=CC(=C(C=C1C2=C(C(=O)C3=C(C=C(C=C3O2)O)O)O)O)O	TOP1
刺五加	HBIN041495	5280343	Quercetin	C15H10O7	C1=CC(=C(C=C1C2=C(C(=O)C3=C(C=C(C=C3O2)O)O)O)O)O	TOP2A
刺五加	HBIN041495	5280343	Quercetin	C15H10O7	C1=CC(=C(C=C1C2=C(C(=O)C3=C(C=C(C=C3O2)O)O)O)O)O	TP53
刺五加	HBIN041495	5280343	Quercetin	C15H10O7	C1=CC(=C(C=C1C2=C(C(=O)C3=C(C=C(C=C3O2)O)O)O)O)O	VCAM1
刺五加	HBIN041495	5280343	Quercetin	C15H10O7	C1=CC(=C(C=C1C2=C(C(=O)C3=C(C=C(C=C3O2)O)O)O)O)O	VEGFA
刺五加	HBIN041495	5280343	Quercetin	C15H10O7	C1=CC(=C(C=C1C2=C(C(=O)C3=C(C=C(C=C3O2)O)O)O)O)O	XDH
刺五加	HBIN041495	5280343	Quercetin	C15H10O7	C1=CC(=C(C=C1C2=C(C(=O)C3=C(C=C(C=C3O2)O)O)O)O)O	DCAF5
刺五加	HBIN041495	5280343	Quercetin	C15H10O7	C1=CC(=C(C=C1C2=C(C(=O)C3=C(C=C(C=C3O2)O)O)O)O)O	NR1I2
刺五加	HBIN041495	5280343	Quercetin	C15H10O7	C1=CC(=C(C=C1C2=C(C(=O)C3=C(C=C(C=C3O2)O)O)O)O)O	MGAM
刺五加	HBIN041495	5280343	Quercetin	C15H10O7	C1=CC(=C(C=C1C2=C(C(=O)C3=C(C=C(C=C3O2)O)O)O)O)O	ABCG2
刺五加	HBIN041495	5280343	Quercetin	C15H10O7	C1=CC(=C(C=C1C2=C(C(=O)C3=C(C=C(C=C3O2)O)O)O)O)O	NPEPPS
刺五加	HBIN041495	5280343	Quercetin	C15H10O7	C1=CC(=C(C=C1C2=C(C(=O)C3=C(C=C(C=C3O2)O)O)O)O)O	NR1I3
刺五加	HBIN041495	5280343	Quercetin	C15H10O7	C1=CC(=C(C=C1C2=C(C(=O)C3=C(C=C(C=C3O2)O)O)O)O)O	ACAA2
刺五加	HBIN041495	5280343	Quercetin	C15H10O7	C1=CC(=C(C=C1C2=C(C(=O)C3=C(C=C(C=C3O2)O)O)O)O)O	AHSA1
刺五加	HBIN041495	5280343	Quercetin	C15H10O7	C1=CC(=C(C=C1C2=C(C(=O)C3=C(C=C(C=C3O2)O)O)O)O)O	RASSF1
刺五加	HBIN041495	5280343	Quercetin	C15H10O7	C1=CC(=C(C=C1C2=C(C(=O)C3=C(C=C(C=C3O2)O)O)O)O)O	CHEK2
刺五加	HBIN041495	5280343	Quercetin	C15H10O7	C1=CC(=C(C=C1C2=C(C(=O)C3=C(C=C(C=C3O2)O)O)O)O)O	DUOX2
刺五加	HBIN041495	5280343	Quercetin	C15H10O7	C1=CC(=C(C=C1C2=C(C(=O)C3=C(C=C(C=C3O2)O)O)O)O)O	HERC5
刺五加	HBIN041495	5280343	Quercetin	C15H10O7	C1=CC(=C(C=C1C2=C(C(=O)C3=C(C=C(C=C3O2)O)O)O)O)O	NCF1
刺五加	HBIN041495	5280343	Quercetin	C15H10O7	C1=CC(=C(C=C1C2=C(C(=O)C3=C(C=C(C=C3O2)O)O)O)O)O	PIM1
刺五加	HBIN041495	5280343	Quercetin	C15H10O7	C1=CC(=C(C=C1C2=C(C(=O)C3=C(C=C(C=C3O2)O)O)O)O)O	F7
刺五加	HBIN041495	5280343	Quercetin	C15H10O7	C1=CC(=C(C=C1C2=C(C(=O)C3=C(C=C(C=C3O2)O)O)O)O)O	DPEP1
刺五加	HBIN041495	5280343	Quercetin	C15H10O7	C1=CC(=C(C=C1C2=C(C(=O)C3=C(C=C(C=C3O2)O)O)O)O)O	GABRA1
刺五加	HBIN041495	5280343	Quercetin	C15H10O7	C1=CC(=C(C=C1C2=C(C(=O)C3=C(C=C(C=C3O2)O)O)O)O)O	CDK1
刺五加	HBIN041495	5280343	Quercetin	C15H10O7	C1=CC(=C(C=C1C2=C(C(=O)C3=C(C=C(C=C3O2)O)O)O)O)O	DPP4
刺五加	HBIN041495	5280343	Quercetin	C15H10O7	C1=CC(=C(C=C1C2=C(C(=O)C3=C(C=C(C=C3O2)O)O)O)O)O	CA2
刺五加	HBIN041495	5280343	Quercetin	C15H10O7	C1=CC(=C(C=C1C2=C(C(=O)C3=C(C=C(C=C3O2)O)O)O)O)O	MAPK14
刺五加	HBIN041495	5280343	Quercetin	C15H10O7	C1=CC(=C(C=C1C2=C(C(=O)C3=C(C=C(C=C3O2)O)O)O)O)O	CDK2
刺五加	HBIN041495	5280343	Quercetin	C15H10O7	C1=CC(=C(C=C1C2=C(C(=O)C3=C(C=C(C=C3O2)O)O)O)O)O	CCNA2
刺五加	HBIN041495	5280343	Quercetin	C15H10O7	C1=CC(=C(C=C1C2=C(C(=O)C3=C(C=C(C=C3O2)O)O)O)O)O	CHEK1
刺五加	HBIN041495	5280343	Quercetin	C15H10O7	C1=CC(=C(C=C1C2=C(C(=O)C3=C(C=C(C=C3O2)O)O)O)O)O	NCOA2
刺五加	HBIN041495	5280343	Quercetin	C15H10O7	C1=CC(=C(C=C1C2=C(C(=O)C3=C(C=C(C=C3O2)O)O)O)O)O	NOX4
刺五加	HBIN041495	5280343	Quercetin	C15H10O7	C1=CC(=C(C=C1C2=C(C(=O)C3=C(C=C(C=C3O2)O)O)O)O)O	AVPR2
刺五加	HBIN041495	5280343	Quercetin	C15H10O7	C1=CC(=C(C=C1C2=C(C(=O)C3=C(C=C(C=C3O2)O)O)O)O)O	MAOA
刺五加	HBIN041495	5280343	Quercetin	C15H10O7	C1=CC(=C(C=C1C2=C(C(=O)C3=C(C=C(C=C3O2)O)O)O)O)O	IGF1R
刺五加	HBIN041495	5280343	Quercetin	C15H10O7	C1=CC(=C(C=C1C2=C(C(=O)C3=C(C=C(C=C3O2)O)O)O)O)O	FLT3
刺五加	HBIN041495	5280343	Quercetin	C15H10O7	C1=CC(=C(C=C1C2=C(C(=O)C3=C(C=C(C=C3O2)O)O)O)O)O	CYP19A1
刺五加	HBIN041495	5280343	Quercetin	C15H10O7	C1=CC(=C(C=C1C2=C(C(=O)C3=C(C=C(C=C3O2)O)O)O)O)O	F2
刺五加	HBIN041495	5280343	Quercetin	C15H10O7	C1=CC(=C(C=C1C2=C(C(=O)C3=C(C=C(C=C3O2)O)O)O)O)O	AURKB
刺五加	HBIN041495	5280343	Quercetin	C15H10O7	C1=CC(=C(C=C1C2=C(C(=O)C3=C(C=C(C=C3O2)O)O)O)O)O	DRD4
刺五加	HBIN041495	5280343	Quercetin	C15H10O7	C1=CC(=C(C=C1C2=C(C(=O)C3=C(C=C(C=C3O2)O)O)O)O)O	ADORA1
刺五加	HBIN041495	5280343	Quercetin	C15H10O7	C1=CC(=C(C=C1C2=C(C(=O)C3=C(C=C(C=C3O2)O)O)O)O)O	CA7
刺五加	HBIN041495	5280343	Quercetin	C15H10O7	C1=CC(=C(C=C1C2=C(C(=O)C3=C(C=C(C=C3O2)O)O)O)O)O	GLO1
刺五加	HBIN041495	5280343	Quercetin	C15H10O7	C1=CC(=C(C=C1C2=C(C(=O)C3=C(C=C(C=C3O2)O)O)O)O)O	PIK3R1
刺五加	HBIN041495	5280343	Quercetin	C15H10O7	C1=CC(=C(C=C1C2=C(C(=O)C3=C(C=C(C=C3O2)O)O)O)O)O	ADORA2A
刺五加	HBIN041495	5280343	Quercetin	C15H10O7	C1=CC(=C(C=C1C2=C(C(=O)C3=C(C=C(C=C3O2)O)O)O)O)O	DAPK1
刺五加	HBIN041495	5280343	Quercetin	C15H10O7	C1=CC(=C(C=C1C2=C(C(=O)C3=C(C=C(C=C3O2)O)O)O)O)O	PYGL
刺五加	HBIN041495	5280343	Quercetin	C15H10O7	C1=CC(=C(C=C1C2=C(C(=O)C3=C(C=C(C=C3O2)O)O)O)O)O	CA1
刺五加	HBIN041495	5280343	Quercetin	C15H10O7	C1=CC(=C(C=C1C2=C(C(=O)C3=C(C=C(C=C3O2)O)O)O)O)O	SRC
刺五加	HBIN041495	5280343	Quercetin	C15H10O7	C1=CC(=C(C=C1C2=C(C(=O)C3=C(C=C(C=C3O2)O)O)O)O)O	PTK2
刺五加	HBIN041495	5280343	Quercetin	C15H10O7	C1=CC(=C(C=C1C2=C(C(=O)C3=C(C=C(C=C3O2)O)O)O)O)O	HSD17B2
刺五加	HBIN041495	5280343	Quercetin	C15H10O7	C1=CC(=C(C=C1C2=C(C(=O)C3=C(C=C(C=C3O2)O)O)O)O)O	KDR
刺五加	HBIN041495	5280343	Quercetin	C15H10O7	C1=CC(=C(C=C1C2=C(C(=O)C3=C(C=C(C=C3O2)O)O)O)O)O	MMP13
刺五加	HBIN041495	5280343	Quercetin	C15H10O7	C1=CC(=C(C=C1C2=C(C(=O)C3=C(C=C(C=C3O2)O)O)O)O)O	CA3
刺五加	HBIN041495	5280343	Quercetin	C15H10O7	C1=CC(=C(C=C1C2=C(C(=O)C3=C(C=C(C=C3O2)O)O)O)O)O	ALOX15
刺五加	HBIN041495	5280343	Quercetin	C15H10O7	C1=CC(=C(C=C1C2=C(C(=O)C3=C(C=C(C=C3O2)O)O)O)O)O	ABCC1
刺五加	HBIN041495	5280343	Quercetin	C15H10O7	C1=CC(=C(C=C1C2=C(C(=O)C3=C(C=C(C=C3O2)O)O)O)O)O	PLK1
刺五加	HBIN041495	5280343	Quercetin	C15H10O7	C1=CC(=C(C=C1C2=C(C(=O)C3=C(C=C(C=C3O2)O)O)O)O)O	CA6
刺五加	HBIN041495	5280343	Quercetin	C15H10O7	C1=CC(=C(C=C1C2=C(C(=O)C3=C(C=C(C=C3O2)O)O)O)O)O	CA12
刺五加	HBIN041495	5280343	Quercetin	C15H10O7	C1=CC(=C(C=C1C2=C(C(=O)C3=C(C=C(C=C3O2)O)O)O)O)O	PKN1
刺五加	HBIN041495	5280343	Quercetin	C15H10O7	C1=CC(=C(C=C1C2=C(C(=O)C3=C(C=C(C=C3O2)O)O)O)O)O	CA14
刺五加	HBIN041495	5280343	Quercetin	C15H10O7	C1=CC(=C(C=C1C2=C(C(=O)C3=C(C=C(C=C3O2)O)O)O)O)O	CA9
刺五加	HBIN041495	5280343	Quercetin	C15H10O7	C1=CC(=C(C=C1C2=C(C(=O)C3=C(C=C(C=C3O2)O)O)O)O)O	CSNK2A1
刺五加	HBIN041495	5280343	Quercetin	C15H10O7	C1=CC(=C(C=C1C2=C(C(=O)C3=C(C=C(C=C3O2)O)O)O)O)O	ALOX12
刺五加	HBIN041495	5280343	Quercetin	C15H10O7	C1=CC(=C(C=C1C2=C(C(=O)C3=C(C=C(C=C3O2)O)O)O)O)O	MET
刺五加	HBIN041495	5280343	Quercetin	C15H10O7	C1=CC(=C(C=C1C2=C(C(=O)C3=C(C=C(C=C3O2)O)O)O)O)O	CA4
刺五加	HBIN041495	5280343	Quercetin	C15H10O7	C1=CC(=C(C=C1C2=C(C(=O)C3=C(C=C(C=C3O2)O)O)O)O)O	NEK2
刺五加	HBIN041495	5280343	Quercetin	C15H10O7	C1=CC(=C(C=C1C2=C(C(=O)C3=C(C=C(C=C3O2)O)O)O)O)O	CXCR1
刺五加	HBIN041495	5280343	Quercetin	C15H10O7	C1=CC(=C(C=C1C2=C(C(=O)C3=C(C=C(C=C3O2)O)O)O)O)O	CAMK2B
刺五加	HBIN041495	5280343	Quercetin	C15H10O7	C1=CC(=C(C=C1C2=C(C(=O)C3=C(C=C(C=C3O2)O)O)O)O)O	ALK
刺五加	HBIN041495	5280343	Quercetin	C15H10O7	C1=CC(=C(C=C1C2=C(C(=O)C3=C(C=C(C=C3O2)O)O)O)O)O	ABCB1
刺五加	HBIN041495	5280343	Quercetin	C15H10O7	C1=CC(=C(C=C1C2=C(C(=O)C3=C(C=C(C=C3O2)O)O)O)O)O	NEK6
刺五加	HBIN041495	5280343	Quercetin	C15H10O7	C1=CC(=C(C=C1C2=C(C(=O)C3=C(C=C(C=C3O2)O)O)O)O)O	PLA2G1B
刺五加	HBIN041495	5280343	Quercetin	C15H10O7	C1=CC(=C(C=C1C2=C(C(=O)C3=C(C=C(C=C3O2)O)O)O)O)O	CA5A
刺五加	HBIN041495	5280343	Quercetin	C15H10O7	C1=CC(=C(C=C1C2=C(C(=O)C3=C(C=C(C=C3O2)O)O)O)O)O	BACE1
刺五加	HBIN041495	5280343	Quercetin	C15H10O7	C1=CC(=C(C=C1C2=C(C(=O)C3=C(C=C(C=C3O2)O)O)O)O)O	AXL
刺五加	HBIN041495	5280343	Quercetin	C15H10O7	C1=CC(=C(C=C1C2=C(C(=O)C3=C(C=C(C=C3O2)O)O)O)O)O	NUAK1
刺五加	HBIN041495	5280343	Quercetin	C15H10O7	C1=CC(=C(C=C1C2=C(C(=O)C3=C(C=C(C=C3O2)O)O)O)O)O	AKR1C2
刺五加	HBIN041495	5280343	Quercetin	C15H10O7	C1=CC(=C(C=C1C2=C(C(=O)C3=C(C=C(C=C3O2)O)O)O)O)O	AKR1C1
刺五加	HBIN041495	5280343	Quercetin	C15H10O7	C1=CC(=C(C=C1C2=C(C(=O)C3=C(C=C(C=C3O2)O)O)O)O)O	AKR1C3
刺五加	HBIN041495	5280343	Quercetin	C15H10O7	C1=CC(=C(C=C1C2=C(C(=O)C3=C(C=C(C=C3O2)O)O)O)O)O	AKR1C4
刺五加	HBIN041495	5280343	Quercetin	C15H10O7	C1=CC(=C(C=C1C2=C(C(=O)C3=C(C=C(C=C3O2)O)O)O)O)O	CA13
刺五加	HBIN041495	5280343	Quercetin	C15H10O7	C1=CC(=C(C=C1C2=C(C(=O)C3=C(C=C(C=C3O2)O)O)O)O)O	AKR1A1
刺五加	HBIN041495	5280343	Quercetin	C15H10O7	C1=CC(=C(C=C1C2=C(C(=O)C3=C(C=C(C=C3O2)O)O)O)O)O	GPR35
刺五加	HBIN041495	5280343	Quercetin	C15H10O7	C1=CC(=C(C=C1C2=C(C(=O)C3=C(C=C(C=C3O2)O)O)O)O)O	SYK
刺五加	HBIN041495	5280343	Quercetin	C15H10O7	C1=CC(=C(C=C1C2=C(C(=O)C3=C(C=C(C=C3O2)O)O)O)O)O	MAPT
刺五加	HBIN041495	5280343	Quercetin	C15H10O7	C1=CC(=C(C=C1C2=C(C(=O)C3=C(C=C(C=C3O2)O)O)O)O)O	KDM4E
刺五加	HBIN041495	5280343	Quercetin	C15H10O7	C1=CC(=C(C=C1C2=C(C(=O)C3=C(C=C(C=C3O2)O)O)O)O)O	MYLK
刺五加	HBIN041495	5280343	Quercetin	C15H10O7	C1=CC(=C(C=C1C2=C(C(=O)C3=C(C=C(C=C3O2)O)O)O)O)O	PIK3CG
刺五加	HBIN041495	5280343	Quercetin	C15H10O7	C1=CC(=C(C=C1C2=C(C(=O)C3=C(C=C(C=C3O2)O)O)O)O)O	APEX1
刺五加	HBIN041495	5280343	Quercetin	C15H10O7	C1=CC(=C(C=C1C2=C(C(=O)C3=C(C=C(C=C3O2)O)O)O)O)O	CDK5R1
刺五加	HBIN041495	5280343	Quercetin	C15H10O7	C1=CC(=C(C=C1C2=C(C(=O)C3=C(C=C(C=C3O2)O)O)O)O)O	CCNB3
刺五加	HBIN041495	5280343	Quercetin	C15H10O7	C1=CC(=C(C=C1C2=C(C(=O)C3=C(C=C(C=C3O2)O)O)O)O)O	ARG1
刺五加	HBIN041495	5280343	Quercetin	C15H10O7	C1=CC(=C(C=C1C2=C(C(=O)C3=C(C=C(C=C3O2)O)O)O)O)O	PTPRS
刺五加	HBIN041495	5280343	Quercetin	C15H10O7	C1=CC(=C(C=C1C2=C(C(=O)C3=C(C=C(C=C3O2)O)O)O)O)O	MPG
刺五加	HBIN041495	5280343	Quercetin	C15H10O7	C1=CC(=C(C=C1C2=C(C(=O)C3=C(C=C(C=C3O2)O)O)O)O)O	SLC22A12
刺五加	HBIN041495	5280343	Quercetin	C15H10O7	C1=CC(=C(C=C1C2=C(C(=O)C3=C(C=C(C=C3O2)O)O)O)O)O	CDK6
刺五加	HBIN041495	5280343	Quercetin	C15H10O7	C1=CC(=C(C=C1C2=C(C(=O)C3=C(C=C(C=C3O2)O)O)O)O)O	TYR
刺五加	HBIN041495	5280343	Quercetin	C15H10O7	C1=CC(=C(C=C1C2=C(C(=O)C3=C(C=C(C=C3O2)O)O)O)O)O	HSD17B1
刺五加	HBIN041495	5280343	Quercetin	C15H10O7	C1=CC(=C(C=C1C2=C(C(=O)C3=C(C=C(C=C3O2)O)O)O)O)O	ESRRA
刺五加	HBIN041495	5280343	Quercetin	C15H10O7	C1=CC(=C(C=C1C2=C(C(=O)C3=C(C=C(C=C3O2)O)O)O)O)O	APP
刺五加	HBIN041495	5280343	Quercetin	C15H10O7	C1=CC(=C(C=C1C2=C(C(=O)C3=C(C=C(C=C3O2)O)O)O)O)O	TTR
刺五加	HBIN041495	5280343	Quercetin	C15H10O7	C1=CC(=C(C=C1C2=C(C(=O)C3=C(C=C(C=C3O2)O)O)O)O)O	MMP12
刺五加	HBIN041495	5280343	Quercetin	C15H10O7	C1=CC(=C(C=C1C2=C(C(=O)C3=C(C=C(C=C3O2)O)O)O)O)O	CD38
刺五加	HBIN041495	5280343	Quercetin	C15H10O7	C1=CC(=C(C=C1C2=C(C(=O)C3=C(C=C(C=C3O2)O)O)O)O)O	AKR1B10
刺五加	HBIN041495	5280343	Quercetin	C15H10O7	C1=CC(=C(C=C1C2=C(C(=O)C3=C(C=C(C=C3O2)O)O)O)O)O	TNKS2
刺五加	HBIN041495	5280343	Quercetin	C15H10O7	C1=CC(=C(C=C1C2=C(C(=O)C3=C(C=C(C=C3O2)O)O)O)O)O	TNKS
刺五加	HBIN041495	5280343	Quercetin	C15H10O7	C1=CC(=C(C=C1C2=C(C(=O)C3=C(C=C(C=C3O2)O)O)O)O)O	TERT
刺五加	HBIN041495	5280343	Quercetin	C15H10O7	C1=CC(=C(C=C1C2=C(C(=O)C3=C(C=C(C=C3O2)O)O)O)O)O	CDK5
刺五加	HBIN041495	5280343	Quercetin	C15H10O7	C1=CC(=C(C=C1C2=C(C(=O)C3=C(C=C(C=C3O2)O)O)O)O)O	CCNB2
刺五加	HBIN041495	5280343	Quercetin	C15H10O7	C1=CC(=C(C=C1C2=C(C(=O)C3=C(C=C(C=C3O2)O)O)O)O)O	ARG2
刺五加	HBIN041495	5280343	Quercetin	C15H10O7	C1=CC(=C(C=C1C2=C(C(=O)C3=C(C=C(C=C3O2)O)O)O)O)O	ELAVL3
刺五加	HBIN041495	5280343	Quercetin	C15H10O7	C1=CC(=C(C=C1C2=C(C(=O)C3=C(C=C(C=C3O2)O)O)O)O)O	SLC16A7
刺五加	HBIN041495	5280343	Quercetin	C15H10O7	C1=CC(=C(C=C1C2=C(C(=O)C3=C(C=C(C=C3O2)O)O)O)O)O	PHGDH
刺五加	HBIN041495	5280343	Quercetin	C15H10O7	C1=CC(=C(C=C1C2=C(C(=O)C3=C(C=C(C=C3O2)O)O)O)O)O	LPO
刺五加	HBIN041495	5280343	Quercetin	C15H10O7	C1=CC(=C(C=C1C2=C(C(=O)C3=C(C=C(C=C3O2)O)O)O)O)O	NEU3
刺五加	HBIN041495	5280343	Quercetin	C15H10O7	C1=CC(=C(C=C1C2=C(C(=O)C3=C(C=C(C=C3O2)O)O)O)O)O	CYP2C8
刺五加	HBIN041495	5280343	Quercetin	C15H10O7	C1=CC(=C(C=C1C2=C(C(=O)C3=C(C=C(C=C3O2)O)O)O)O)O	ELAVL1
刺五加	HBIN041495	5280343	Quercetin	C15H10O7	C1=CC(=C(C=C1C2=C(C(=O)C3=C(C=C(C=C3O2)O)O)O)O)O	CCR4
刺五加	HBIN041495	5280343	Quercetin	C15H10O7	C1=CC(=C(C=C1C2=C(C(=O)C3=C(C=C(C=C3O2)O)O)O)O)O	NT5DC1
刺五加	HBIN041495	5280343	Quercetin	C15H10O7	C1=CC(=C(C=C1C2=C(C(=O)C3=C(C=C(C=C3O2)O)O)O)O)O	HSD17B3
刺五加	HBIN041495	5280343	Quercetin	C15H10O7	C1=CC(=C(C=C1C2=C(C(=O)C3=C(C=C(C=C3O2)O)O)O)O)O	CYP2C9
刺五加	HBIN041495	5280343	Quercetin	C15H10O7	C1=CC(=C(C=C1C2=C(C(=O)C3=C(C=C(C=C3O2)O)O)O)O)O	BRAF
刺五加	HBIN041495	5280343	Quercetin	C15H10O7	C1=CC(=C(C=C1C2=C(C(=O)C3=C(C=C(C=C3O2)O)O)O)O)O	ST6GAL1
刺五加	HBIN041495	5280343	Quercetin	C15H10O7	C1=CC(=C(C=C1C2=C(C(=O)C3=C(C=C(C=C3O2)O)O)O)O)O	FASN
刺五加	HBIN041495	5280343	Quercetin	C15H10O7	C1=CC(=C(C=C1C2=C(C(=O)C3=C(C=C(C=C3O2)O)O)O)O)O	GUSB
刺五加	HBIN041495	5280343	Quercetin	C15H10O7	C1=CC(=C(C=C1C2=C(C(=O)C3=C(C=C(C=C3O2)O)O)O)O)O	ACP1
刺五加	HBIN041495	5280343	Quercetin	C15H10O7	C1=CC(=C(C=C1C2=C(C(=O)C3=C(C=C(C=C3O2)O)O)O)O)O	OPRD1
刺五加	HBIN041495	5280343	Quercetin	C15H10O7	C1=CC(=C(C=C1C2=C(C(=O)C3=C(C=C(C=C3O2)O)O)O)O)O	SYN1
刺五加	HBIN041495	5280343	Quercetin	C15H10O7	C1=CC(=C(C=C1C2=C(C(=O)C3=C(C=C(C=C3O2)O)O)O)O)O	P4HB
刺五加	HBIN041495	5280343	Quercetin	C15H10O7	C1=CC(=C(C=C1C2=C(C(=O)C3=C(C=C(C=C3O2)O)O)O)O)O	CBS
刺五加	HBIN041495	5280343	Quercetin	C15H10O7	C1=CC(=C(C=C1C2=C(C(=O)C3=C(C=C(C=C3O2)O)O)O)O)O	ST3GAL3
刺五加	HBIN041495	5280343	Quercetin	C15H10O7	C1=CC(=C(C=C1C2=C(C(=O)C3=C(C=C(C=C3O2)O)O)O)O)O	CREB1
刺五加	HBIN041495	5280343	Quercetin	C15H10O7	C1=CC(=C(C=C1C2=C(C(=O)C3=C(C=C(C=C3O2)O)O)O)O)O	ANTXR2
刺五加	HBIN041495	5280343	Quercetin	C15H10O7	C1=CC(=C(C=C1C2=C(C(=O)C3=C(C=C(C=C3O2)O)O)O)O)O	PGF
刺五加	HBIN041495	5280343	Quercetin	C15H10O7	C1=CC(=C(C=C1C2=C(C(=O)C3=C(C=C(C=C3O2)O)O)O)O)O	CBR1
刺五加	HBIN041495	5280343	Quercetin	C15H10O7	C1=CC(=C(C=C1C2=C(C(=O)C3=C(C=C(C=C3O2)O)O)O)O)O	KCND3
刺五加	HBIN041495	5280343	Quercetin	C15H10O7	C1=CC(=C(C=C1C2=C(C(=O)C3=C(C=C(C=C3O2)O)O)O)O)O	SNCA
刺五加	HBIN041495	5280343	Quercetin	C15H10O7	C1=CC(=C(C=C1C2=C(C(=O)C3=C(C=C(C=C3O2)O)O)O)O)O	NMUR2
刺五加	HBIN041495	5280343	Quercetin	C15H10O7	C1=CC(=C(C=C1C2=C(C(=O)C3=C(C=C(C=C3O2)O)O)O)O)O	RPS6KA3
刺五加	HBIN041495	5280343	Quercetin	C15H10O7	C1=CC(=C(C=C1C2=C(C(=O)C3=C(C=C(C=C3O2)O)O)O)O)O	ALPI
刺五加	HBIN041495	5280343	Quercetin	C15H10O7	C1=CC(=C(C=C1C2=C(C(=O)C3=C(C=C(C=C3O2)O)O)O)O)O	ALOX15B
刺五加	HBIN041495	5280343	Quercetin	C15H10O7	C1=CC(=C(C=C1C2=C(C(=O)C3=C(C=C(C=C3O2)O)O)O)O)O	QDPR
刺五加	HBIN041495	5280343	Quercetin	C15H10O7	C1=CC(=C(C=C1C2=C(C(=O)C3=C(C=C(C=C3O2)O)O)O)O)O	GSTO1
刺五加	HBIN041495	5280343	Quercetin	C15H10O7	C1=CC(=C(C=C1C2=C(C(=O)C3=C(C=C(C=C3O2)O)O)O)O)O	GRK6
刺五加	HBIN041495	5280343	Quercetin	C15H10O7	C1=CC(=C(C=C1C2=C(C(=O)C3=C(C=C(C=C3O2)O)O)O)O)O	DYRK1A
刺五加	HBIN041495	5280343	Quercetin	C15H10O7	C1=CC(=C(C=C1C2=C(C(=O)C3=C(C=C(C=C3O2)O)O)O)O)O	IL2RB
刺五加	HBIN041495	5280343	Quercetin	C15H10O7	C1=CC(=C(C=C1C2=C(C(=O)C3=C(C=C(C=C3O2)O)O)O)O)O	IL5
刺五加	HBIN041495	5280343	Quercetin	C15H10O7	C1=CC(=C(C=C1C2=C(C(=O)C3=C(C=C(C=C3O2)O)O)O)O)O	SLC6A3
刺五加	HBIN004059	5316854	2,3-dimethoxy-7-methyl-6,8,13,13a-tetrahydro-5H-isoquinolino[2,1-b]isoquinolin-7-ium-9,10-diol	C20H24NO4+	C[N+]12CCC3=CC(=C(C=C3C1CC4=C(C2)C(=C(C=C4)O)O)OC)OC	F3
刺五加	HBIN004059	5316854	2,3-dimethoxy-7-methyl-6,8,13,13a-tetrahydro-5H-isoquinolino[2,1-b]isoquinolin-7-ium-9,10-diol	C20H24NO4+	C[N+]12CCC3=CC(=C(C=C3C1CC4=C(C2)C(=C(C=C4)O)O)OC)OC	DRD1
刺五加	HBIN004059	5316854	2,3-dimethoxy-7-methyl-6,8,13,13a-tetrahydro-5H-isoquinolino[2,1-b]isoquinolin-7-ium-9,10-diol	C20H24NO4+	C[N+]12CCC3=CC(=C(C=C3C1CC4=C(C2)C(=C(C=C4)O)O)OC)OC	SIGMAR1
刺五加	HBIN004059	5316854	2,3-dimethoxy-7-methyl-6,8,13,13a-tetrahydro-5H-isoquinolino[2,1-b]isoquinolin-7-ium-9,10-diol	C20H24NO4+	C[N+]12CCC3=CC(=C(C=C3C1CC4=C(C2)C(=C(C=C4)O)O)OC)OC	DRD2
刺五加	HBIN004059	5316854	2,3-dimethoxy-7-methyl-6,8,13,13a-tetrahydro-5H-isoquinolino[2,1-b]isoquinolin-7-ium-9,10-diol	C20H24NO4+	C[N+]12CCC3=CC(=C(C=C3C1CC4=C(C2)C(=C(C=C4)O)O)OC)OC	DRD3
刺五加	HBIN004059	5316854	2,3-dimethoxy-7-methyl-6,8,13,13a-tetrahydro-5H-isoquinolino[2,1-b]isoquinolin-7-ium-9,10-diol	C20H24NO4+	C[N+]12CCC3=CC(=C(C=C3C1CC4=C(C2)C(=C(C=C4)O)O)OC)OC	DRD4
刺五加	HBIN004059	5316854	2,3-dimethoxy-7-methyl-6,8,13,13a-tetrahydro-5H-isoquinolino[2,1-b]isoquinolin-7-ium-9,10-diol	C20H24NO4+	C[N+]12CCC3=CC(=C(C=C3C1CC4=C(C2)C(=C(C=C4)O)O)OC)OC	ADRA1B
刺五加	HBIN004059	5316854	2,3-dimethoxy-7-methyl-6,8,13,13a-tetrahydro-5H-isoquinolino[2,1-b]isoquinolin-7-ium-9,10-diol	C20H24NO4+	C[N+]12CCC3=CC(=C(C=C3C1CC4=C(C2)C(=C(C=C4)O)O)OC)OC	HTR1A
刺五加	HBIN004059	5316854	2,3-dimethoxy-7-methyl-6,8,13,13a-tetrahydro-5H-isoquinolino[2,1-b]isoquinolin-7-ium-9,10-diol	C20H24NO4+	C[N+]12CCC3=CC(=C(C=C3C1CC4=C(C2)C(=C(C=C4)O)O)OC)OC	DRD5
刺五加	HBIN004059	5316854	2,3-dimethoxy-7-methyl-6,8,13,13a-tetrahydro-5H-isoquinolino[2,1-b]isoquinolin-7-ium-9,10-diol	C20H24NO4+	C[N+]12CCC3=CC(=C(C=C3C1CC4=C(C2)C(=C(C=C4)O)O)OC)OC	ADRA1A
刺五加	HBIN004059	5316854	2,3-dimethoxy-7-methyl-6,8,13,13a-tetrahydro-5H-isoquinolino[2,1-b]isoquinolin-7-ium-9,10-diol	C20H24NO4+	C[N+]12CCC3=CC(=C(C=C3C1CC4=C(C2)C(=C(C=C4)O)O)OC)OC	ADRA1D
刺五加	HBIN004059	5316854	2,3-dimethoxy-7-methyl-6,8,13,13a-tetrahydro-5H-isoquinolino[2,1-b]isoquinolin-7-ium-9,10-diol	C20H24NO4+	C[N+]12CCC3=CC(=C(C=C3C1CC4=C(C2)C(=C(C=C4)O)O)OC)OC	CHRM4
刺五加	HBIN004059	5316854	2,3-dimethoxy-7-methyl-6,8,13,13a-tetrahydro-5H-isoquinolino[2,1-b]isoquinolin-7-ium-9,10-diol	C20H24NO4+	C[N+]12CCC3=CC(=C(C=C3C1CC4=C(C2)C(=C(C=C4)O)O)OC)OC	HTR7
刺五加	HBIN004059	5316854	2,3-dimethoxy-7-methyl-6,8,13,13a-tetrahydro-5H-isoquinolino[2,1-b]isoquinolin-7-ium-9,10-diol	C20H24NO4+	C[N+]12CCC3=CC(=C(C=C3C1CC4=C(C2)C(=C(C=C4)O)O)OC)OC	TBXA2R
刺五加	HBIN004059	5316854	2,3-dimethoxy-7-methyl-6,8,13,13a-tetrahydro-5H-isoquinolino[2,1-b]isoquinolin-7-ium-9,10-diol	C20H24NO4+	C[N+]12CCC3=CC(=C(C=C3C1CC4=C(C2)C(=C(C=C4)O)O)OC)OC	SLC6A3
刺五加	HBIN004059	5316854	2,3-dimethoxy-7-methyl-6,8,13,13a-tetrahydro-5H-isoquinolino[2,1-b]isoquinolin-7-ium-9,10-diol	C20H24NO4+	C[N+]12CCC3=CC(=C(C=C3C1CC4=C(C2)C(=C(C=C4)O)O)OC)OC	HTR2A
刺五加	HBIN004059	5316854	2,3-dimethoxy-7-methyl-6,8,13,13a-tetrahydro-5H-isoquinolino[2,1-b]isoquinolin-7-ium-9,10-diol	C20H24NO4+	C[N+]12CCC3=CC(=C(C=C3C1CC4=C(C2)C(=C(C=C4)O)O)OC)OC	ADRB2
刺五加	HBIN004059	5316854	2,3-dimethoxy-7-methyl-6,8,13,13a-tetrahydro-5H-isoquinolino[2,1-b]isoquinolin-7-ium-9,10-diol	C20H24NO4+	C[N+]12CCC3=CC(=C(C=C3C1CC4=C(C2)C(=C(C=C4)O)O)OC)OC	ADRB1
刺五加	HBIN004059	5316854	2,3-dimethoxy-7-methyl-6,8,13,13a-tetrahydro-5H-isoquinolino[2,1-b]isoquinolin-7-ium-9,10-diol	C20H24NO4+	C[N+]12CCC3=CC(=C(C=C3C1CC4=C(C2)C(=C(C=C4)O)O)OC)OC	ADRB3
刺五加	HBIN004059	5316854	2,3-dimethoxy-7-methyl-6,8,13,13a-tetrahydro-5H-isoquinolino[2,1-b]isoquinolin-7-ium-9,10-diol	C20H24NO4+	C[N+]12CCC3=CC(=C(C=C3C1CC4=C(C2)C(=C(C=C4)O)O)OC)OC	RBBP9
刺五加	HBIN004059	5316854	2,3-dimethoxy-7-methyl-6,8,13,13a-tetrahydro-5H-isoquinolino[2,1-b]isoquinolin-7-ium-9,10-diol	C20H24NO4+	C[N+]12CCC3=CC(=C(C=C3C1CC4=C(C2)C(=C(C=C4)O)O)OC)OC	KCNN1
刺五加	HBIN004059	5316854	2,3-dimethoxy-7-methyl-6,8,13,13a-tetrahydro-5H-isoquinolino[2,1-b]isoquinolin-7-ium-9,10-diol	C20H24NO4+	C[N+]12CCC3=CC(=C(C=C3C1CC4=C(C2)C(=C(C=C4)O)O)OC)OC	KCNN3
刺五加	HBIN004059	5316854	2,3-dimethoxy-7-methyl-6,8,13,13a-tetrahydro-5H-isoquinolino[2,1-b]isoquinolin-7-ium-9,10-diol	C20H24NO4+	C[N+]12CCC3=CC(=C(C=C3C1CC4=C(C2)C(=C(C=C4)O)O)OC)OC	KCNN2
刺五加	HBIN004059	5316854	2,3-dimethoxy-7-methyl-6,8,13,13a-tetrahydro-5H-isoquinolino[2,1-b]isoquinolin-7-ium-9,10-diol	C20H24NO4+	C[N+]12CCC3=CC(=C(C=C3C1CC4=C(C2)C(=C(C=C4)O)O)OC)OC	SLC47A1
刺五加	HBIN004059	5316854	2,3-dimethoxy-7-methyl-6,8,13,13a-tetrahydro-5H-isoquinolino[2,1-b]isoquinolin-7-ium-9,10-diol	C20H24NO4+	C[N+]12CCC3=CC(=C(C=C3C1CC4=C(C2)C(=C(C=C4)O)O)OC)OC	MAOA
刺五加	HBIN004059	5316854	2,3-dimethoxy-7-methyl-6,8,13,13a-tetrahydro-5H-isoquinolino[2,1-b]isoquinolin-7-ium-9,10-diol	C20H24NO4+	C[N+]12CCC3=CC(=C(C=C3C1CC4=C(C2)C(=C(C=C4)O)O)OC)OC	CHRNB4
刺五加	HBIN004059	5316854	2,3-dimethoxy-7-methyl-6,8,13,13a-tetrahydro-5H-isoquinolino[2,1-b]isoquinolin-7-ium-9,10-diol	C20H24NO4+	C[N+]12CCC3=CC(=C(C=C3C1CC4=C(C2)C(=C(C=C4)O)O)OC)OC	CHRNA3
刺五加	HBIN004059	5316854	2,3-dimethoxy-7-methyl-6,8,13,13a-tetrahydro-5H-isoquinolino[2,1-b]isoquinolin-7-ium-9,10-diol	C20H24NO4+	C[N+]12CCC3=CC(=C(C=C3C1CC4=C(C2)C(=C(C=C4)O)O)OC)OC	OPRM1
刺五加	HBIN004059	5316854	2,3-dimethoxy-7-methyl-6,8,13,13a-tetrahydro-5H-isoquinolino[2,1-b]isoquinolin-7-ium-9,10-diol	C20H24NO4+	C[N+]12CCC3=CC(=C(C=C3C1CC4=C(C2)C(=C(C=C4)O)O)OC)OC	CHRNA4
刺五加	HBIN004059	5316854	2,3-dimethoxy-7-methyl-6,8,13,13a-tetrahydro-5H-isoquinolino[2,1-b]isoquinolin-7-ium-9,10-diol	C20H24NO4+	C[N+]12CCC3=CC(=C(C=C3C1CC4=C(C2)C(=C(C=C4)O)O)OC)OC	DPP4
刺五加	HBIN004059	5316854	2,3-dimethoxy-7-methyl-6,8,13,13a-tetrahydro-5H-isoquinolino[2,1-b]isoquinolin-7-ium-9,10-diol	C20H24NO4+	C[N+]12CCC3=CC(=C(C=C3C1CC4=C(C2)C(=C(C=C4)O)O)OC)OC	DHCR7
刺五加	HBIN004059	5316854	2,3-dimethoxy-7-methyl-6,8,13,13a-tetrahydro-5H-isoquinolino[2,1-b]isoquinolin-7-ium-9,10-diol	C20H24NO4+	C[N+]12CCC3=CC(=C(C=C3C1CC4=C(C2)C(=C(C=C4)O)O)OC)OC	OPRD1
刺五加	HBIN004059	5316854	2,3-dimethoxy-7-methyl-6,8,13,13a-tetrahydro-5H-isoquinolino[2,1-b]isoquinolin-7-ium-9,10-diol	C20H24NO4+	C[N+]12CCC3=CC(=C(C=C3C1CC4=C(C2)C(=C(C=C4)O)O)OC)OC	OPRK1
刺五加	HBIN004059	5316854	2,3-dimethoxy-7-methyl-6,8,13,13a-tetrahydro-5H-isoquinolino[2,1-b]isoquinolin-7-ium-9,10-diol	C20H24NO4+	C[N+]12CCC3=CC(=C(C=C3C1CC4=C(C2)C(=C(C=C4)O)O)OC)OC	ACHE
刺五加	HBIN004059	5316854	2,3-dimethoxy-7-methyl-6,8,13,13a-tetrahydro-5H-isoquinolino[2,1-b]isoquinolin-7-ium-9,10-diol	C20H24NO4+	C[N+]12CCC3=CC(=C(C=C3C1CC4=C(C2)C(=C(C=C4)O)O)OC)OC	SLC18A2
刺五加	HBIN004059	5316854	2,3-dimethoxy-7-methyl-6,8,13,13a-tetrahydro-5H-isoquinolino[2,1-b]isoquinolin-7-ium-9,10-diol	C20H24NO4+	C[N+]12CCC3=CC(=C(C=C3C1CC4=C(C2)C(=C(C=C4)O)O)OC)OC	PTK2
刺五加	HBIN004059	5316854	2,3-dimethoxy-7-methyl-6,8,13,13a-tetrahydro-5H-isoquinolino[2,1-b]isoquinolin-7-ium-9,10-diol	C20H24NO4+	C[N+]12CCC3=CC(=C(C=C3C1CC4=C(C2)C(=C(C=C4)O)O)OC)OC	RPS6KB1
刺五加	HBIN004059	5316854	2,3-dimethoxy-7-methyl-6,8,13,13a-tetrahydro-5H-isoquinolino[2,1-b]isoquinolin-7-ium-9,10-diol	C20H24NO4+	C[N+]12CCC3=CC(=C(C=C3C1CC4=C(C2)C(=C(C=C4)O)O)OC)OC	AURKA
刺五加	HBIN004059	5316854	2,3-dimethoxy-7-methyl-6,8,13,13a-tetrahydro-5H-isoquinolino[2,1-b]isoquinolin-7-ium-9,10-diol	C20H24NO4+	C[N+]12CCC3=CC(=C(C=C3C1CC4=C(C2)C(=C(C=C4)O)O)OC)OC	BCHE
刺五加	HBIN004059	5316854	2,3-dimethoxy-7-methyl-6,8,13,13a-tetrahydro-5H-isoquinolino[2,1-b]isoquinolin-7-ium-9,10-diol	C20H24NO4+	C[N+]12CCC3=CC(=C(C=C3C1CC4=C(C2)C(=C(C=C4)O)O)OC)OC	HCRTR2
刺五加	HBIN004059	5316854	2,3-dimethoxy-7-methyl-6,8,13,13a-tetrahydro-5H-isoquinolino[2,1-b]isoquinolin-7-ium-9,10-diol	C20H24NO4+	C[N+]12CCC3=CC(=C(C=C3C1CC4=C(C2)C(=C(C=C4)O)O)OC)OC	ADRA2A
刺五加	HBIN004059	5316854	2,3-dimethoxy-7-methyl-6,8,13,13a-tetrahydro-5H-isoquinolino[2,1-b]isoquinolin-7-ium-9,10-diol	C20H24NO4+	C[N+]12CCC3=CC(=C(C=C3C1CC4=C(C2)C(=C(C=C4)O)O)OC)OC	ADRA2C
刺五加	HBIN004059	5316854	2,3-dimethoxy-7-methyl-6,8,13,13a-tetrahydro-5H-isoquinolino[2,1-b]isoquinolin-7-ium-9,10-diol	C20H24NO4+	C[N+]12CCC3=CC(=C(C=C3C1CC4=C(C2)C(=C(C=C4)O)O)OC)OC	KCNH2
刺五加	HBIN004059	5316854	2,3-dimethoxy-7-methyl-6,8,13,13a-tetrahydro-5H-isoquinolino[2,1-b]isoquinolin-7-ium-9,10-diol	C20H24NO4+	C[N+]12CCC3=CC(=C(C=C3C1CC4=C(C2)C(=C(C=C4)O)O)OC)OC	PTPRCAP
刺五加	HBIN004059	5316854	2,3-dimethoxy-7-methyl-6,8,13,13a-tetrahydro-5H-isoquinolino[2,1-b]isoquinolin-7-ium-9,10-diol	C20H24NO4+	C[N+]12CCC3=CC(=C(C=C3C1CC4=C(C2)C(=C(C=C4)O)O)OC)OC	SLC6A4
刺五加	HBIN004059	5316854	2,3-dimethoxy-7-methyl-6,8,13,13a-tetrahydro-5H-isoquinolino[2,1-b]isoquinolin-7-ium-9,10-diol	C20H24NO4+	C[N+]12CCC3=CC(=C(C=C3C1CC4=C(C2)C(=C(C=C4)O)O)OC)OC	PDE1A
刺五加	HBIN004059	5316854	2,3-dimethoxy-7-methyl-6,8,13,13a-tetrahydro-5H-isoquinolino[2,1-b]isoquinolin-7-ium-9,10-diol	C20H24NO4+	C[N+]12CCC3=CC(=C(C=C3C1CC4=C(C2)C(=C(C=C4)O)O)OC)OC	HCRTR1
刺五加	HBIN004059	5316854	2,3-dimethoxy-7-methyl-6,8,13,13a-tetrahydro-5H-isoquinolino[2,1-b]isoquinolin-7-ium-9,10-diol	C20H24NO4+	C[N+]12CCC3=CC(=C(C=C3C1CC4=C(C2)C(=C(C=C4)O)O)OC)OC	ABCB1
刺五加	HBIN004059	5316854	2,3-dimethoxy-7-methyl-6,8,13,13a-tetrahydro-5H-isoquinolino[2,1-b]isoquinolin-7-ium-9,10-diol	C20H24NO4+	C[N+]12CCC3=CC(=C(C=C3C1CC4=C(C2)C(=C(C=C4)O)O)OC)OC	TLR9
刺五加	HBIN004059	5316854	2,3-dimethoxy-7-methyl-6,8,13,13a-tetrahydro-5H-isoquinolino[2,1-b]isoquinolin-7-ium-9,10-diol	C20H24NO4+	C[N+]12CCC3=CC(=C(C=C3C1CC4=C(C2)C(=C(C=C4)O)O)OC)OC	ELANE
刺五加	HBIN004059	5316854	2,3-dimethoxy-7-methyl-6,8,13,13a-tetrahydro-5H-isoquinolino[2,1-b]isoquinolin-7-ium-9,10-diol	C20H24NO4+	C[N+]12CCC3=CC(=C(C=C3C1CC4=C(C2)C(=C(C=C4)O)O)OC)OC	SLC9A1
刺五加	HBIN004059	5316854	2,3-dimethoxy-7-methyl-6,8,13,13a-tetrahydro-5H-isoquinolino[2,1-b]isoquinolin-7-ium-9,10-diol	C20H24NO4+	C[N+]12CCC3=CC(=C(C=C3C1CC4=C(C2)C(=C(C=C4)O)O)OC)OC	JUN
刺五加	HBIN004059	5316854	2,3-dimethoxy-7-methyl-6,8,13,13a-tetrahydro-5H-isoquinolino[2,1-b]isoquinolin-7-ium-9,10-diol	C20H24NO4+	C[N+]12CCC3=CC(=C(C=C3C1CC4=C(C2)C(=C(C=C4)O)O)OC)OC	HPGD
刺五加	HBIN004059	5316854	2,3-dimethoxy-7-methyl-6,8,13,13a-tetrahydro-5H-isoquinolino[2,1-b]isoquinolin-7-ium-9,10-diol	C20H24NO4+	C[N+]12CCC3=CC(=C(C=C3C1CC4=C(C2)C(=C(C=C4)O)O)OC)OC	JAK2
刺五加	HBIN004059	5316854	2,3-dimethoxy-7-methyl-6,8,13,13a-tetrahydro-5H-isoquinolino[2,1-b]isoquinolin-7-ium-9,10-diol	C20H24NO4+	C[N+]12CCC3=CC(=C(C=C3C1CC4=C(C2)C(=C(C=C4)O)O)OC)OC	TNKS2
刺五加	HBIN004059	5316854	2,3-dimethoxy-7-methyl-6,8,13,13a-tetrahydro-5H-isoquinolino[2,1-b]isoquinolin-7-ium-9,10-diol	C20H24NO4+	C[N+]12CCC3=CC(=C(C=C3C1CC4=C(C2)C(=C(C=C4)O)O)OC)OC	TNKS
刺五加	HBIN004059	5316854	2,3-dimethoxy-7-methyl-6,8,13,13a-tetrahydro-5H-isoquinolino[2,1-b]isoquinolin-7-ium-9,10-diol	C20H24NO4+	C[N+]12CCC3=CC(=C(C=C3C1CC4=C(C2)C(=C(C=C4)O)O)OC)OC	ERN1
刺五加	HBIN004059	5316854	2,3-dimethoxy-7-methyl-6,8,13,13a-tetrahydro-5H-isoquinolino[2,1-b]isoquinolin-7-ium-9,10-diol	C20H24NO4+	C[N+]12CCC3=CC(=C(C=C3C1CC4=C(C2)C(=C(C=C4)O)O)OC)OC	BMP1
刺五加	HBIN004059	5316854	2,3-dimethoxy-7-methyl-6,8,13,13a-tetrahydro-5H-isoquinolino[2,1-b]isoquinolin-7-ium-9,10-diol	C20H24NO4+	C[N+]12CCC3=CC(=C(C=C3C1CC4=C(C2)C(=C(C=C4)O)O)OC)OC	MMP13
刺五加	HBIN004059	5316854	2,3-dimethoxy-7-methyl-6,8,13,13a-tetrahydro-5H-isoquinolino[2,1-b]isoquinolin-7-ium-9,10-diol	C20H24NO4+	C[N+]12CCC3=CC(=C(C=C3C1CC4=C(C2)C(=C(C=C4)O)O)OC)OC	FLT3
刺五加	HBIN004059	5316854	2,3-dimethoxy-7-methyl-6,8,13,13a-tetrahydro-5H-isoquinolino[2,1-b]isoquinolin-7-ium-9,10-diol	C20H24NO4+	C[N+]12CCC3=CC(=C(C=C3C1CC4=C(C2)C(=C(C=C4)O)O)OC)OC	NR3C2
刺五加	HBIN004059	5316854	2,3-dimethoxy-7-methyl-6,8,13,13a-tetrahydro-5H-isoquinolino[2,1-b]isoquinolin-7-ium-9,10-diol	C20H24NO4+	C[N+]12CCC3=CC(=C(C=C3C1CC4=C(C2)C(=C(C=C4)O)O)OC)OC	RPS6KA3
刺五加	HBIN004059	5316854	2,3-dimethoxy-7-methyl-6,8,13,13a-tetrahydro-5H-isoquinolino[2,1-b]isoquinolin-7-ium-9,10-diol	C20H24NO4+	C[N+]12CCC3=CC(=C(C=C3C1CC4=C(C2)C(=C(C=C4)O)O)OC)OC	SPHK2
刺五加	HBIN004059	5316854	2,3-dimethoxy-7-methyl-6,8,13,13a-tetrahydro-5H-isoquinolino[2,1-b]isoquinolin-7-ium-9,10-diol	C20H24NO4+	C[N+]12CCC3=CC(=C(C=C3C1CC4=C(C2)C(=C(C=C4)O)O)OC)OC	HDAC1
刺五加	HBIN004059	5316854	2,3-dimethoxy-7-methyl-6,8,13,13a-tetrahydro-5H-isoquinolino[2,1-b]isoquinolin-7-ium-9,10-diol	C20H24NO4+	C[N+]12CCC3=CC(=C(C=C3C1CC4=C(C2)C(=C(C=C4)O)O)OC)OC	SPHK1
刺五加	HBIN004059	5316854	2,3-dimethoxy-7-methyl-6,8,13,13a-tetrahydro-5H-isoquinolino[2,1-b]isoquinolin-7-ium-9,10-diol	C20H24NO4+	C[N+]12CCC3=CC(=C(C=C3C1CC4=C(C2)C(=C(C=C4)O)O)OC)OC	PSMB8
刺五加	HBIN004059	5316854	2,3-dimethoxy-7-methyl-6,8,13,13a-tetrahydro-5H-isoquinolino[2,1-b]isoquinolin-7-ium-9,10-diol	C20H24NO4+	C[N+]12CCC3=CC(=C(C=C3C1CC4=C(C2)C(=C(C=C4)O)O)OC)OC	MMP3
刺五加	HBIN004059	5316854	2,3-dimethoxy-7-methyl-6,8,13,13a-tetrahydro-5H-isoquinolino[2,1-b]isoquinolin-7-ium-9,10-diol	C20H24NO4+	C[N+]12CCC3=CC(=C(C=C3C1CC4=C(C2)C(=C(C=C4)O)O)OC)OC	MTNR1B
刺五加	HBIN004059	5316854	2,3-dimethoxy-7-methyl-6,8,13,13a-tetrahydro-5H-isoquinolino[2,1-b]isoquinolin-7-ium-9,10-diol	C20H24NO4+	C[N+]12CCC3=CC(=C(C=C3C1CC4=C(C2)C(=C(C=C4)O)O)OC)OC	ESR1
刺五加	HBIN004059	5316854	2,3-dimethoxy-7-methyl-6,8,13,13a-tetrahydro-5H-isoquinolino[2,1-b]isoquinolin-7-ium-9,10-diol	C20H24NO4+	C[N+]12CCC3=CC(=C(C=C3C1CC4=C(C2)C(=C(C=C4)O)O)OC)OC	HPGDS
刺五加	HBIN004059	5316854	2,3-dimethoxy-7-methyl-6,8,13,13a-tetrahydro-5H-isoquinolino[2,1-b]isoquinolin-7-ium-9,10-diol	C20H24NO4+	C[N+]12CCC3=CC(=C(C=C3C1CC4=C(C2)C(=C(C=C4)O)O)OC)OC	MAPKAPK2
刺五加	HBIN004059	5316854	2,3-dimethoxy-7-methyl-6,8,13,13a-tetrahydro-5H-isoquinolino[2,1-b]isoquinolin-7-ium-9,10-diol	C20H24NO4+	C[N+]12CCC3=CC(=C(C=C3C1CC4=C(C2)C(=C(C=C4)O)O)OC)OC	MMP9
刺五加	HBIN004059	5316854	2,3-dimethoxy-7-methyl-6,8,13,13a-tetrahydro-5H-isoquinolino[2,1-b]isoquinolin-7-ium-9,10-diol	C20H24NO4+	C[N+]12CCC3=CC(=C(C=C3C1CC4=C(C2)C(=C(C=C4)O)O)OC)OC	MMP1
刺五加	HBIN004059	5316854	2,3-dimethoxy-7-methyl-6,8,13,13a-tetrahydro-5H-isoquinolino[2,1-b]isoquinolin-7-ium-9,10-diol	C20H24NO4+	C[N+]12CCC3=CC(=C(C=C3C1CC4=C(C2)C(=C(C=C4)O)O)OC)OC	MMP8
刺五加	HBIN004059	5316854	2,3-dimethoxy-7-methyl-6,8,13,13a-tetrahydro-5H-isoquinolino[2,1-b]isoquinolin-7-ium-9,10-diol	C20H24NO4+	C[N+]12CCC3=CC(=C(C=C3C1CC4=C(C2)C(=C(C=C4)O)O)OC)OC	ASAH1
刺五加	HBIN004059	5316854	2,3-dimethoxy-7-methyl-6,8,13,13a-tetrahydro-5H-isoquinolino[2,1-b]isoquinolin-7-ium-9,10-diol	C20H24NO4+	C[N+]12CCC3=CC(=C(C=C3C1CC4=C(C2)C(=C(C=C4)O)O)OC)OC	HDAC2
刺五加	HBIN004059	5316854	2,3-dimethoxy-7-methyl-6,8,13,13a-tetrahydro-5H-isoquinolino[2,1-b]isoquinolin-7-ium-9,10-diol	C20H24NO4+	C[N+]12CCC3=CC(=C(C=C3C1CC4=C(C2)C(=C(C=C4)O)O)OC)OC	CHRNA2
刺五加	HBIN004059	5316854	2,3-dimethoxy-7-methyl-6,8,13,13a-tetrahydro-5H-isoquinolino[2,1-b]isoquinolin-7-ium-9,10-diol	C20H24NO4+	C[N+]12CCC3=CC(=C(C=C3C1CC4=C(C2)C(=C(C=C4)O)O)OC)OC	CHRNB2
刺五加	HBIN004059	5316854	2,3-dimethoxy-7-methyl-6,8,13,13a-tetrahydro-5H-isoquinolino[2,1-b]isoquinolin-7-ium-9,10-diol	C20H24NO4+	C[N+]12CCC3=CC(=C(C=C3C1CC4=C(C2)C(=C(C=C4)O)O)OC)OC	GRIN2D
刺五加	HBIN004059	5316854	2,3-dimethoxy-7-methyl-6,8,13,13a-tetrahydro-5H-isoquinolino[2,1-b]isoquinolin-7-ium-9,10-diol	C20H24NO4+	C[N+]12CCC3=CC(=C(C=C3C1CC4=C(C2)C(=C(C=C4)O)O)OC)OC	GRIN2C
刺五加	HBIN004059	5316854	2,3-dimethoxy-7-methyl-6,8,13,13a-tetrahydro-5H-isoquinolino[2,1-b]isoquinolin-7-ium-9,10-diol	C20H24NO4+	C[N+]12CCC3=CC(=C(C=C3C1CC4=C(C2)C(=C(C=C4)O)O)OC)OC	CHRNA7
刺五加	HBIN004059	5316854	2,3-dimethoxy-7-methyl-6,8,13,13a-tetrahydro-5H-isoquinolino[2,1-b]isoquinolin-7-ium-9,10-diol	C20H24NO4+	C[N+]12CCC3=CC(=C(C=C3C1CC4=C(C2)C(=C(C=C4)O)O)OC)OC	CA14
刺五加	HBIN004059	5316854	2,3-dimethoxy-7-methyl-6,8,13,13a-tetrahydro-5H-isoquinolino[2,1-b]isoquinolin-7-ium-9,10-diol	C20H24NO4+	C[N+]12CCC3=CC(=C(C=C3C1CC4=C(C2)C(=C(C=C4)O)O)OC)OC	GRIN1
刺五加	HBIN004059	5316854	2,3-dimethoxy-7-methyl-6,8,13,13a-tetrahydro-5H-isoquinolino[2,1-b]isoquinolin-7-ium-9,10-diol	C20H24NO4+	C[N+]12CCC3=CC(=C(C=C3C1CC4=C(C2)C(=C(C=C4)O)O)OC)OC	TUBA1A
刺五加	HBIN004059	5316854	2,3-dimethoxy-7-methyl-6,8,13,13a-tetrahydro-5H-isoquinolino[2,1-b]isoquinolin-7-ium-9,10-diol	C20H24NO4+	C[N+]12CCC3=CC(=C(C=C3C1CC4=C(C2)C(=C(C=C4)O)O)OC)OC	MMP26
刺五加	HBIN004059	5316854	2,3-dimethoxy-7-methyl-6,8,13,13a-tetrahydro-5H-isoquinolino[2,1-b]isoquinolin-7-ium-9,10-diol	C20H24NO4+	C[N+]12CCC3=CC(=C(C=C3C1CC4=C(C2)C(=C(C=C4)O)O)OC)OC	SHBG
刺五加	HBIN004059	5316854	2,3-dimethoxy-7-methyl-6,8,13,13a-tetrahydro-5H-isoquinolino[2,1-b]isoquinolin-7-ium-9,10-diol	C20H24NO4+	C[N+]12CCC3=CC(=C(C=C3C1CC4=C(C2)C(=C(C=C4)O)O)OC)OC	CHRNA1
刺五加	HBIN004059	5316854	2,3-dimethoxy-7-methyl-6,8,13,13a-tetrahydro-5H-isoquinolino[2,1-b]isoquinolin-7-ium-9,10-diol	C20H24NO4+	C[N+]12CCC3=CC(=C(C=C3C1CC4=C(C2)C(=C(C=C4)O)O)OC)OC	MMP15
刺五加	HBIN021029	5315944	Ciwujiatone	C22H26O9	COC1=CC(=CC(=C1O)OC)C2C(C(CO2)C(=O)C3=CC(=C(C(=C3)OC)O)OC)CO	ALOX5
刺五加	HBIN021029	5315944	Ciwujiatone	C22H26O9	COC1=CC(=CC(=C1O)OC)C2C(C(CO2)C(=O)C3=CC(=C(C(=C3)OC)O)OC)CO	TOP1
刺五加	HBIN021029	5315944	Ciwujiatone	C22H26O9	COC1=CC(=CC(=C1O)OC)C2C(C(CO2)C(=O)C3=CC(=C(C(=C3)OC)O)OC)CO	IRAK4
刺五加	HBIN021029	5315944	Ciwujiatone	C22H26O9	COC1=CC(=CC(=C1O)OC)C2C(C(CO2)C(=O)C3=CC(=C(C(=C3)OC)O)OC)CO	MAPK8
刺五加	HBIN021029	5315944	Ciwujiatone	C22H26O9	COC1=CC(=CC(=C1O)OC)C2C(C(CO2)C(=O)C3=CC(=C(C(=C3)OC)O)OC)CO	PTAFR
刺五加	HBIN021029	5315944	Ciwujiatone	C22H26O9	COC1=CC(=CC(=C1O)OC)C2C(C(CO2)C(=O)C3=CC(=C(C(=C3)OC)O)OC)CO	MAP3K14
刺五加	HBIN021029	5315944	Ciwujiatone	C22H26O9	COC1=CC(=CC(=C1O)OC)C2C(C(CO2)C(=O)C3=CC(=C(C(=C3)OC)O)OC)CO	ADCY1
刺五加	HBIN021029	5315944	Ciwujiatone	C22H26O9	COC1=CC(=CC(=C1O)OC)C2C(C(CO2)C(=O)C3=CC(=C(C(=C3)OC)O)OC)CO	CXCR2
刺五加	HBIN021029	5315944	Ciwujiatone	C22H26O9	COC1=CC(=CC(=C1O)OC)C2C(C(CO2)C(=O)C3=CC(=C(C(=C3)OC)O)OC)CO	CXCR1
刺五加	HBIN021029	5315944	Ciwujiatone	C22H26O9	COC1=CC(=CC(=C1O)OC)C2C(C(CO2)C(=O)C3=CC(=C(C(=C3)OC)O)OC)CO	MAP3K1
刺五加	HBIN021029	5315944	Ciwujiatone	C22H26O9	COC1=CC(=CC(=C1O)OC)C2C(C(CO2)C(=O)C3=CC(=C(C(=C3)OC)O)OC)CO	CDK2
刺五加	HBIN021029	5315944	Ciwujiatone	C22H26O9	COC1=CC(=CC(=C1O)OC)C2C(C(CO2)C(=O)C3=CC(=C(C(=C3)OC)O)OC)CO	CDK1
刺五加	HBIN021029	5315944	Ciwujiatone	C22H26O9	COC1=CC(=CC(=C1O)OC)C2C(C(CO2)C(=O)C3=CC(=C(C(=C3)OC)O)OC)CO	CTSV
刺五加	HBIN021029	5315944	Ciwujiatone	C22H26O9	COC1=CC(=CC(=C1O)OC)C2C(C(CO2)C(=O)C3=CC(=C(C(=C3)OC)O)OC)CO	MAP2K7
刺五加	HBIN021029	5315944	Ciwujiatone	C22H26O9	COC1=CC(=CC(=C1O)OC)C2C(C(CO2)C(=O)C3=CC(=C(C(=C3)OC)O)OC)CO	P2RX7
刺五加	HBIN021029	5315944	Ciwujiatone	C22H26O9	COC1=CC(=CC(=C1O)OC)C2C(C(CO2)C(=O)C3=CC(=C(C(=C3)OC)O)OC)CO	RELA
刺五加	HBIN021029	5315944	Ciwujiatone	C22H26O9	COC1=CC(=CC(=C1O)OC)C2C(C(CO2)C(=O)C3=CC(=C(C(=C3)OC)O)OC)CO	MMP3
刺五加	HBIN021029	5315944	Ciwujiatone	C22H26O9	COC1=CC(=CC(=C1O)OC)C2C(C(CO2)C(=O)C3=CC(=C(C(=C3)OC)O)OC)CO	MTOR
刺五加	HBIN021029	5315944	Ciwujiatone	C22H26O9	COC1=CC(=CC(=C1O)OC)C2C(C(CO2)C(=O)C3=CC(=C(C(=C3)OC)O)OC)CO	PIK3CD
刺五加	HBIN021029	5315944	Ciwujiatone	C22H26O9	COC1=CC(=CC(=C1O)OC)C2C(C(CO2)C(=O)C3=CC(=C(C(=C3)OC)O)OC)CO	MMP9
刺五加	HBIN021029	5315944	Ciwujiatone	C22H26O9	COC1=CC(=CC(=C1O)OC)C2C(C(CO2)C(=O)C3=CC(=C(C(=C3)OC)O)OC)CO	MMP1
刺五加	HBIN021029	5315944	Ciwujiatone	C22H26O9	COC1=CC(=CC(=C1O)OC)C2C(C(CO2)C(=O)C3=CC(=C(C(=C3)OC)O)OC)CO	PIK3CA
刺五加	HBIN021029	5315944	Ciwujiatone	C22H26O9	COC1=CC(=CC(=C1O)OC)C2C(C(CO2)C(=O)C3=CC(=C(C(=C3)OC)O)OC)CO	MMP7
刺五加	HBIN021029	5315944	Ciwujiatone	C22H26O9	COC1=CC(=CC(=C1O)OC)C2C(C(CO2)C(=O)C3=CC(=C(C(=C3)OC)O)OC)CO	MMP8
刺五加	HBIN021029	5315944	Ciwujiatone	C22H26O9	COC1=CC(=CC(=C1O)OC)C2C(C(CO2)C(=O)C3=CC(=C(C(=C3)OC)O)OC)CO	FLT1
刺五加	HBIN021029	5315944	Ciwujiatone	C22H26O9	COC1=CC(=CC(=C1O)OC)C2C(C(CO2)C(=O)C3=CC(=C(C(=C3)OC)O)OC)CO	PDGFRB
刺五加	HBIN021029	5315944	Ciwujiatone	C22H26O9	COC1=CC(=CC(=C1O)OC)C2C(C(CO2)C(=O)C3=CC(=C(C(=C3)OC)O)OC)CO	ADORA2A
刺五加	HBIN021029	5315944	Ciwujiatone	C22H26O9	COC1=CC(=CC(=C1O)OC)C2C(C(CO2)C(=O)C3=CC(=C(C(=C3)OC)O)OC)CO	GSK3A
刺五加	HBIN021029	5315944	Ciwujiatone	C22H26O9	COC1=CC(=CC(=C1O)OC)C2C(C(CO2)C(=O)C3=CC(=C(C(=C3)OC)O)OC)CO	MAPK3
刺五加	HBIN021029	5315944	Ciwujiatone	C22H26O9	COC1=CC(=CC(=C1O)OC)C2C(C(CO2)C(=O)C3=CC(=C(C(=C3)OC)O)OC)CO	ABCB1
刺五加	HBIN021029	5315944	Ciwujiatone	C22H26O9	COC1=CC(=CC(=C1O)OC)C2C(C(CO2)C(=O)C3=CC(=C(C(=C3)OC)O)OC)CO	CHEK1
刺五加	HBIN021029	5315944	Ciwujiatone	C22H26O9	COC1=CC(=CC(=C1O)OC)C2C(C(CO2)C(=O)C3=CC(=C(C(=C3)OC)O)OC)CO	NTRK1
刺五加	HBIN021029	5315944	Ciwujiatone	C22H26O9	COC1=CC(=CC(=C1O)OC)C2C(C(CO2)C(=O)C3=CC(=C(C(=C3)OC)O)OC)CO	UPP1
刺五加	HBIN021029	5315944	Ciwujiatone	C22H26O9	COC1=CC(=CC(=C1O)OC)C2C(C(CO2)C(=O)C3=CC(=C(C(=C3)OC)O)OC)CO	CFTR
刺五加	HBIN021029	5315944	Ciwujiatone	C22H26O9	COC1=CC(=CC(=C1O)OC)C2C(C(CO2)C(=O)C3=CC(=C(C(=C3)OC)O)OC)CO	MCL1
刺五加	HBIN021029	5315944	Ciwujiatone	C22H26O9	COC1=CC(=CC(=C1O)OC)C2C(C(CO2)C(=O)C3=CC(=C(C(=C3)OC)O)OC)CO	PDE5A
刺五加	HBIN021029	5315944	Ciwujiatone	C22H26O9	COC1=CC(=CC(=C1O)OC)C2C(C(CO2)C(=O)C3=CC(=C(C(=C3)OC)O)OC)CO	F9
刺五加	HBIN021029	5315944	Ciwujiatone	C22H26O9	COC1=CC(=CC(=C1O)OC)C2C(C(CO2)C(=O)C3=CC(=C(C(=C3)OC)O)OC)CO	NUDT1
刺五加	HBIN021029	5315944	Ciwujiatone	C22H26O9	COC1=CC(=CC(=C1O)OC)C2C(C(CO2)C(=O)C3=CC(=C(C(=C3)OC)O)OC)CO	HSPA5
刺五加	HBIN021029	5315944	Ciwujiatone	C22H26O9	COC1=CC(=CC(=C1O)OC)C2C(C(CO2)C(=O)C3=CC(=C(C(=C3)OC)O)OC)CO	SCARB1
刺五加	HBIN021029	5315944	Ciwujiatone	C22H26O9	COC1=CC(=CC(=C1O)OC)C2C(C(CO2)C(=O)C3=CC(=C(C(=C3)OC)O)OC)CO	CSF1R
刺五加	HBIN021029	5315944	Ciwujiatone	C22H26O9	COC1=CC(=CC(=C1O)OC)C2C(C(CO2)C(=O)C3=CC(=C(C(=C3)OC)O)OC)CO	MAP2K1
刺五加	HBIN021029	5315944	Ciwujiatone	C22H26O9	COC1=CC(=CC(=C1O)OC)C2C(C(CO2)C(=O)C3=CC(=C(C(=C3)OC)O)OC)CO	HDAC6
刺五加	HBIN021029	5315944	Ciwujiatone	C22H26O9	COC1=CC(=CC(=C1O)OC)C2C(C(CO2)C(=O)C3=CC(=C(C(=C3)OC)O)OC)CO	HDAC2
刺五加	HBIN021029	5315944	Ciwujiatone	C22H26O9	COC1=CC(=CC(=C1O)OC)C2C(C(CO2)C(=O)C3=CC(=C(C(=C3)OC)O)OC)CO	HDAC1
刺五加	HBIN021029	5315944	Ciwujiatone	C22H26O9	COC1=CC(=CC(=C1O)OC)C2C(C(CO2)C(=O)C3=CC(=C(C(=C3)OC)O)OC)CO	FBP1
刺五加	HBIN021029	5315944	Ciwujiatone	C22H26O9	COC1=CC(=CC(=C1O)OC)C2C(C(CO2)C(=O)C3=CC(=C(C(=C3)OC)O)OC)CO	CASP3
刺五加	HBIN021029	5315944	Ciwujiatone	C22H26O9	COC1=CC(=CC(=C1O)OC)C2C(C(CO2)C(=O)C3=CC(=C(C(=C3)OC)O)OC)CO	CASP7
刺五加	HBIN021029	5315944	Ciwujiatone	C22H26O9	COC1=CC(=CC(=C1O)OC)C2C(C(CO2)C(=O)C3=CC(=C(C(=C3)OC)O)OC)CO	PYGL
刺五加	HBIN021029	5315944	Ciwujiatone	C22H26O9	COC1=CC(=CC(=C1O)OC)C2C(C(CO2)C(=O)C3=CC(=C(C(=C3)OC)O)OC)CO	ERN1
刺五加	HBIN021029	5315944	Ciwujiatone	C22H26O9	COC1=CC(=CC(=C1O)OC)C2C(C(CO2)C(=O)C3=CC(=C(C(=C3)OC)O)OC)CO	TLR1
刺五加	HBIN021029	5315944	Ciwujiatone	C22H26O9	COC1=CC(=CC(=C1O)OC)C2C(C(CO2)C(=O)C3=CC(=C(C(=C3)OC)O)OC)CO	TLR2
刺五加	HBIN021029	5315944	Ciwujiatone	C22H26O9	COC1=CC(=CC(=C1O)OC)C2C(C(CO2)C(=O)C3=CC(=C(C(=C3)OC)O)OC)CO	HES1
刺五加	HBIN021029	5315944	Ciwujiatone	C22H26O9	COC1=CC(=CC(=C1O)OC)C2C(C(CO2)C(=O)C3=CC(=C(C(=C3)OC)O)OC)CO	NDUFAB1
刺五加	HBIN021029	5315944	Ciwujiatone	C22H26O9	COC1=CC(=CC(=C1O)OC)C2C(C(CO2)C(=O)C3=CC(=C(C(=C3)OC)O)OC)CO	NDUFAF1
刺五加	HBIN021029	5315944	Ciwujiatone	C22H26O9	COC1=CC(=CC(=C1O)OC)C2C(C(CO2)C(=O)C3=CC(=C(C(=C3)OC)O)OC)CO	NDUFA1
刺五加	HBIN021029	5315944	Ciwujiatone	C22H26O9	COC1=CC(=CC(=C1O)OC)C2C(C(CO2)C(=O)C3=CC(=C(C(=C3)OC)O)OC)CO	NDUFA2
刺五加	HBIN021029	5315944	Ciwujiatone	C22H26O9	COC1=CC(=CC(=C1O)OC)C2C(C(CO2)C(=O)C3=CC(=C(C(=C3)OC)O)OC)CO	NDUFA3
刺五加	HBIN021029	5315944	Ciwujiatone	C22H26O9	COC1=CC(=CC(=C1O)OC)C2C(C(CO2)C(=O)C3=CC(=C(C(=C3)OC)O)OC)CO	NDUFA5
刺五加	HBIN021029	5315944	Ciwujiatone	C22H26O9	COC1=CC(=CC(=C1O)OC)C2C(C(CO2)C(=O)C3=CC(=C(C(=C3)OC)O)OC)CO	NDUFA6
刺五加	HBIN021029	5315944	Ciwujiatone	C22H26O9	COC1=CC(=CC(=C1O)OC)C2C(C(CO2)C(=O)C3=CC(=C(C(=C3)OC)O)OC)CO	NDUFA7
刺五加	HBIN021029	5315944	Ciwujiatone	C22H26O9	COC1=CC(=CC(=C1O)OC)C2C(C(CO2)C(=O)C3=CC(=C(C(=C3)OC)O)OC)CO	NDUFA8
刺五加	HBIN021029	5315944	Ciwujiatone	C22H26O9	COC1=CC(=CC(=C1O)OC)C2C(C(CO2)C(=O)C3=CC(=C(C(=C3)OC)O)OC)CO	NDUFA9
刺五加	HBIN021029	5315944	Ciwujiatone	C22H26O9	COC1=CC(=CC(=C1O)OC)C2C(C(CO2)C(=O)C3=CC(=C(C(=C3)OC)O)OC)CO	NDUFA10
刺五加	HBIN021029	5315944	Ciwujiatone	C22H26O9	COC1=CC(=CC(=C1O)OC)C2C(C(CO2)C(=O)C3=CC(=C(C(=C3)OC)O)OC)CO	NDUFA11
刺五加	HBIN021029	5315944	Ciwujiatone	C22H26O9	COC1=CC(=CC(=C1O)OC)C2C(C(CO2)C(=O)C3=CC(=C(C(=C3)OC)O)OC)CO	NDUFA12
刺五加	HBIN021029	5315944	Ciwujiatone	C22H26O9	COC1=CC(=CC(=C1O)OC)C2C(C(CO2)C(=O)C3=CC(=C(C(=C3)OC)O)OC)CO	NDUFA13
刺五加	HBIN021029	5315944	Ciwujiatone	C22H26O9	COC1=CC(=CC(=C1O)OC)C2C(C(CO2)C(=O)C3=CC(=C(C(=C3)OC)O)OC)CO	NDUFB1
刺五加	HBIN021029	5315944	Ciwujiatone	C22H26O9	COC1=CC(=CC(=C1O)OC)C2C(C(CO2)C(=O)C3=CC(=C(C(=C3)OC)O)OC)CO	NDUFB2
刺五加	HBIN021029	5315944	Ciwujiatone	C22H26O9	COC1=CC(=CC(=C1O)OC)C2C(C(CO2)C(=O)C3=CC(=C(C(=C3)OC)O)OC)CO	NDUFB3
刺五加	HBIN021029	5315944	Ciwujiatone	C22H26O9	COC1=CC(=CC(=C1O)OC)C2C(C(CO2)C(=O)C3=CC(=C(C(=C3)OC)O)OC)CO	NDUFB4
刺五加	HBIN021029	5315944	Ciwujiatone	C22H26O9	COC1=CC(=CC(=C1O)OC)C2C(C(CO2)C(=O)C3=CC(=C(C(=C3)OC)O)OC)CO	NDUFB5
刺五加	HBIN021029	5315944	Ciwujiatone	C22H26O9	COC1=CC(=CC(=C1O)OC)C2C(C(CO2)C(=O)C3=CC(=C(C(=C3)OC)O)OC)CO	NDUFB6
刺五加	HBIN021029	5315944	Ciwujiatone	C22H26O9	COC1=CC(=CC(=C1O)OC)C2C(C(CO2)C(=O)C3=CC(=C(C(=C3)OC)O)OC)CO	NDUFB7
刺五加	HBIN021029	5315944	Ciwujiatone	C22H26O9	COC1=CC(=CC(=C1O)OC)C2C(C(CO2)C(=O)C3=CC(=C(C(=C3)OC)O)OC)CO	NDUFB8
刺五加	HBIN021029	5315944	Ciwujiatone	C22H26O9	COC1=CC(=CC(=C1O)OC)C2C(C(CO2)C(=O)C3=CC(=C(C(=C3)OC)O)OC)CO	NDUFB9
刺五加	HBIN021029	5315944	Ciwujiatone	C22H26O9	COC1=CC(=CC(=C1O)OC)C2C(C(CO2)C(=O)C3=CC(=C(C(=C3)OC)O)OC)CO	NDUFB10
刺五加	HBIN021029	5315944	Ciwujiatone	C22H26O9	COC1=CC(=CC(=C1O)OC)C2C(C(CO2)C(=O)C3=CC(=C(C(=C3)OC)O)OC)CO	NDUFB11
刺五加	HBIN021029	5315944	Ciwujiatone	C22H26O9	COC1=CC(=CC(=C1O)OC)C2C(C(CO2)C(=O)C3=CC(=C(C(=C3)OC)O)OC)CO	NDUFC1
刺五加	HBIN021029	5315944	Ciwujiatone	C22H26O9	COC1=CC(=CC(=C1O)OC)C2C(C(CO2)C(=O)C3=CC(=C(C(=C3)OC)O)OC)CO	NDUFC2
刺五加	HBIN021029	5315944	Ciwujiatone	C22H26O9	COC1=CC(=CC(=C1O)OC)C2C(C(CO2)C(=O)C3=CC(=C(C(=C3)OC)O)OC)CO	NDUFAF2
刺五加	HBIN021029	5315944	Ciwujiatone	C22H26O9	COC1=CC(=CC(=C1O)OC)C2C(C(CO2)C(=O)C3=CC(=C(C(=C3)OC)O)OC)CO	NDUFAF3
刺五加	HBIN021029	5315944	Ciwujiatone	C22H26O9	COC1=CC(=CC(=C1O)OC)C2C(C(CO2)C(=O)C3=CC(=C(C(=C3)OC)O)OC)CO	NDUFAF4
刺五加	HBIN021029	5315944	Ciwujiatone	C22H26O9	COC1=CC(=CC(=C1O)OC)C2C(C(CO2)C(=O)C3=CC(=C(C(=C3)OC)O)OC)CO	NDUFS1
刺五加	HBIN021029	5315944	Ciwujiatone	C22H26O9	COC1=CC(=CC(=C1O)OC)C2C(C(CO2)C(=O)C3=CC(=C(C(=C3)OC)O)OC)CO	NDUFS2
刺五加	HBIN021029	5315944	Ciwujiatone	C22H26O9	COC1=CC(=CC(=C1O)OC)C2C(C(CO2)C(=O)C3=CC(=C(C(=C3)OC)O)OC)CO	NDUFS3
刺五加	HBIN021029	5315944	Ciwujiatone	C22H26O9	COC1=CC(=CC(=C1O)OC)C2C(C(CO2)C(=O)C3=CC(=C(C(=C3)OC)O)OC)CO	NDUFS4
刺五加	HBIN021029	5315944	Ciwujiatone	C22H26O9	COC1=CC(=CC(=C1O)OC)C2C(C(CO2)C(=O)C3=CC(=C(C(=C3)OC)O)OC)CO	NDUFS5
刺五加	HBIN021029	5315944	Ciwujiatone	C22H26O9	COC1=CC(=CC(=C1O)OC)C2C(C(CO2)C(=O)C3=CC(=C(C(=C3)OC)O)OC)CO	NDUFS6
刺五加	HBIN021029	5315944	Ciwujiatone	C22H26O9	COC1=CC(=CC(=C1O)OC)C2C(C(CO2)C(=O)C3=CC(=C(C(=C3)OC)O)OC)CO	NDUFS7
刺五加	HBIN021029	5315944	Ciwujiatone	C22H26O9	COC1=CC(=CC(=C1O)OC)C2C(C(CO2)C(=O)C3=CC(=C(C(=C3)OC)O)OC)CO	NDUFS8
刺五加	HBIN021029	5315944	Ciwujiatone	C22H26O9	COC1=CC(=CC(=C1O)OC)C2C(C(CO2)C(=O)C3=CC(=C(C(=C3)OC)O)OC)CO	NDUFV1
刺五加	HBIN021029	5315944	Ciwujiatone	C22H26O9	COC1=CC(=CC(=C1O)OC)C2C(C(CO2)C(=O)C3=CC(=C(C(=C3)OC)O)OC)CO	NDUFV2
刺五加	HBIN021029	5315944	Ciwujiatone	C22H26O9	COC1=CC(=CC(=C1O)OC)C2C(C(CO2)C(=O)C3=CC(=C(C(=C3)OC)O)OC)CO	NDUFV3
刺五加	HBIN021029	5315944	Ciwujiatone	C22H26O9	COC1=CC(=CC(=C1O)OC)C2C(C(CO2)C(=O)C3=CC(=C(C(=C3)OC)O)OC)CO	NDUFA4L2
刺五加	HBIN021029	5315944	Ciwujiatone	C22H26O9	COC1=CC(=CC(=C1O)OC)C2C(C(CO2)C(=O)C3=CC(=C(C(=C3)OC)O)OC)CO	NDUFA4
刺五加	HBIN021029	5315944	Ciwujiatone	C22H26O9	COC1=CC(=CC(=C1O)OC)C2C(C(CO2)C(=O)C3=CC(=C(C(=C3)OC)O)OC)CO	ELAVL3
刺五加	HBIN021029	5315944	Ciwujiatone	C22H26O9	COC1=CC(=CC(=C1O)OC)C2C(C(CO2)C(=O)C3=CC(=C(C(=C3)OC)O)OC)CO	PARG
刺五加	HBIN021029	5315944	Ciwujiatone	C22H26O9	COC1=CC(=CC(=C1O)OC)C2C(C(CO2)C(=O)C3=CC(=C(C(=C3)OC)O)OC)CO	IL6
刺五加	HBIN021029	5315944	Ciwujiatone	C22H26O9	COC1=CC(=CC(=C1O)OC)C2C(C(CO2)C(=O)C3=CC(=C(C(=C3)OC)O)OC)CO	HDAC3
刺五加	HBIN021029	5315944	Ciwujiatone	C22H26O9	COC1=CC(=CC(=C1O)OC)C2C(C(CO2)C(=O)C3=CC(=C(C(=C3)OC)O)OC)CO	LGALS9
刺五加	HBIN021029	5315944	Ciwujiatone	C22H26O9	COC1=CC(=CC(=C1O)OC)C2C(C(CO2)C(=O)C3=CC(=C(C(=C3)OC)O)OC)CO	TNFRSF1A
刺五加	HBIN021029	5315944	Ciwujiatone	C22H26O9	COC1=CC(=CC(=C1O)OC)C2C(C(CO2)C(=O)C3=CC(=C(C(=C3)OC)O)OC)CO	NFE2L2
刺五加	HBIN030748	5318565	Isofraxidin	C11H10O5	COC1=C(C(=C2C(=C1)C=CC(=O)O2)OC)O	MMP7
刺五加	HBIN030748	5318565	Isofraxidin	C11H10O5	COC1=C(C(=C2C(=C1)C=CC(=O)O2)OC)O	CA7
刺五加	HBIN030748	5318565	Isofraxidin	C11H10O5	COC1=C(C(=C2C(=C1)C=CC(=O)O2)OC)O	CA1
刺五加	HBIN030748	5318565	Isofraxidin	C11H10O5	COC1=C(C(=C2C(=C1)C=CC(=O)O2)OC)O	CA9
刺五加	HBIN030748	5318565	Isofraxidin	C11H10O5	COC1=C(C(=C2C(=C1)C=CC(=O)O2)OC)O	CA13
刺五加	HBIN030748	5318565	Isofraxidin	C11H10O5	COC1=C(C(=C2C(=C1)C=CC(=O)O2)OC)O	CA12
刺五加	HBIN030748	5318565	Isofraxidin	C11H10O5	COC1=C(C(=C2C(=C1)C=CC(=O)O2)OC)O	CA2
刺五加	HBIN030748	5318565	Isofraxidin	C11H10O5	COC1=C(C(=C2C(=C1)C=CC(=O)O2)OC)O	ACHE
刺五加	HBIN030748	5318565	Isofraxidin	C11H10O5	COC1=C(C(=C2C(=C1)C=CC(=O)O2)OC)O	CDK2
刺五加	HBIN030748	5318565	Isofraxidin	C11H10O5	COC1=C(C(=C2C(=C1)C=CC(=O)O2)OC)O	EGFR
刺五加	HBIN030748	5318565	Isofraxidin	C11H10O5	COC1=C(C(=C2C(=C1)C=CC(=O)O2)OC)O	MAOA
刺五加	HBIN030748	5318565	Isofraxidin	C11H10O5	COC1=C(C(=C2C(=C1)C=CC(=O)O2)OC)O	KDR
刺五加	HBIN030748	5318565	Isofraxidin	C11H10O5	COC1=C(C(=C2C(=C1)C=CC(=O)O2)OC)O	CYP1A2
刺五加	HBIN030748	5318565	Isofraxidin	C11H10O5	COC1=C(C(=C2C(=C1)C=CC(=O)O2)OC)O	GSR
刺五加	HBIN030748	5318565	Isofraxidin	C11H10O5	COC1=C(C(=C2C(=C1)C=CC(=O)O2)OC)O	CA14
刺五加	HBIN030748	5318565	Isofraxidin	C11H10O5	COC1=C(C(=C2C(=C1)C=CC(=O)O2)OC)O	PTK2
刺五加	HBIN030748	5318565	Isofraxidin	C11H10O5	COC1=C(C(=C2C(=C1)C=CC(=O)O2)OC)O	MAP3K8
刺五加	HBIN030748	5318565	Isofraxidin	C11H10O5	COC1=C(C(=C2C(=C1)C=CC(=O)O2)OC)O	HSPA1A
刺五加	HBIN030748	5318565	Isofraxidin	C11H10O5	COC1=C(C(=C2C(=C1)C=CC(=O)O2)OC)O	NUAK1
刺五加	HBIN030748	5318565	Isofraxidin	C11H10O5	COC1=C(C(=C2C(=C1)C=CC(=O)O2)OC)O	MAOB
刺五加	HBIN030748	5318565	Isofraxidin	C11H10O5	COC1=C(C(=C2C(=C1)C=CC(=O)O2)OC)O	GSK3B
刺五加	HBIN030748	5318565	Isofraxidin	C11H10O5	COC1=C(C(=C2C(=C1)C=CC(=O)O2)OC)O	MET
刺五加	HBIN030748	5318565	Isofraxidin	C11H10O5	COC1=C(C(=C2C(=C1)C=CC(=O)O2)OC)O	BACE1
刺五加	HBIN030748	5318565	Isofraxidin	C11H10O5	COC1=C(C(=C2C(=C1)C=CC(=O)O2)OC)O	DAO
刺五加	HBIN030748	5318565	Isofraxidin	C11H10O5	COC1=C(C(=C2C(=C1)C=CC(=O)O2)OC)O	CDK9
刺五加	HBIN030748	5318565	Isofraxidin	C11H10O5	COC1=C(C(=C2C(=C1)C=CC(=O)O2)OC)O	CBR1
刺五加	HBIN030748	5318565	Isofraxidin	C11H10O5	COC1=C(C(=C2C(=C1)C=CC(=O)O2)OC)O	PARP1
刺五加	HBIN030748	5318565	Isofraxidin	C11H10O5	COC1=C(C(=C2C(=C1)C=CC(=O)O2)OC)O	CISD1
刺五加	HBIN030748	5318565	Isofraxidin	C11H10O5	COC1=C(C(=C2C(=C1)C=CC(=O)O2)OC)O	HMGCR
刺五加	HBIN030748	5318565	Isofraxidin	C11H10O5	COC1=C(C(=C2C(=C1)C=CC(=O)O2)OC)O	KCNMA1
刺五加	HBIN030748	5318565	Isofraxidin	C11H10O5	COC1=C(C(=C2C(=C1)C=CC(=O)O2)OC)O	RET
刺五加	HBIN030748	5318565	Isofraxidin	C11H10O5	COC1=C(C(=C2C(=C1)C=CC(=O)O2)OC)O	KCNA3
刺五加	HBIN030748	5318565	Isofraxidin	C11H10O5	COC1=C(C(=C2C(=C1)C=CC(=O)O2)OC)O	SRC
刺五加	HBIN030748	5318565	Isofraxidin	C11H10O5	COC1=C(C(=C2C(=C1)C=CC(=O)O2)OC)O	MB
刺五加	HBIN030748	5318565	Isofraxidin	C11H10O5	COC1=C(C(=C2C(=C1)C=CC(=O)O2)OC)O	PTPN1
刺五加	HBIN030748	5318565	Isofraxidin	C11H10O5	COC1=C(C(=C2C(=C1)C=CC(=O)O2)OC)O	GPR35
刺五加	HBIN030748	5318565	Isofraxidin	C11H10O5	COC1=C(C(=C2C(=C1)C=CC(=O)O2)OC)O	GSTA1
刺五加	HBIN030748	5318565	Isofraxidin	C11H10O5	COC1=C(C(=C2C(=C1)C=CC(=O)O2)OC)O	ALOX5
刺五加	HBIN030748	5318565	Isofraxidin	C11H10O5	COC1=C(C(=C2C(=C1)C=CC(=O)O2)OC)O	ADRA2A
刺五加	HBIN030748	5318565	Isofraxidin	C11H10O5	COC1=C(C(=C2C(=C1)C=CC(=O)O2)OC)O	ADRA2C
刺五加	HBIN030748	5318565	Isofraxidin	C11H10O5	COC1=C(C(=C2C(=C1)C=CC(=O)O2)OC)O	ADRA2B
刺五加	HBIN030748	5318565	Isofraxidin	C11H10O5	COC1=C(C(=C2C(=C1)C=CC(=O)O2)OC)O	NISCH
刺五加	HBIN030748	5318565	Isofraxidin	C11H10O5	COC1=C(C(=C2C(=C1)C=CC(=O)O2)OC)O	NAT1
刺五加	HBIN030748	5318565	Isofraxidin	C11H10O5	COC1=C(C(=C2C(=C1)C=CC(=O)O2)OC)O	CA4
刺五加	HBIN030748	5318565	Isofraxidin	C11H10O5	COC1=C(C(=C2C(=C1)C=CC(=O)O2)OC)O	AKR1B1
刺五加	HBIN030748	5318565	Isofraxidin	C11H10O5	COC1=C(C(=C2C(=C1)C=CC(=O)O2)OC)O	CSNK2A1
刺五加	HBIN030748	5318565	Isofraxidin	C11H10O5	COC1=C(C(=C2C(=C1)C=CC(=O)O2)OC)O	TERT
刺五加	HBIN030748	5318565	Isofraxidin	C11H10O5	COC1=C(C(=C2C(=C1)C=CC(=O)O2)OC)O	AURKB
刺五加	HBIN030748	5318565	Isofraxidin	C11H10O5	COC1=C(C(=C2C(=C1)C=CC(=O)O2)OC)O	HTR2B
刺五加	HBIN030748	5318565	Isofraxidin	C11H10O5	COC1=C(C(=C2C(=C1)C=CC(=O)O2)OC)O	ELANE
刺五加	HBIN030748	5318565	Isofraxidin	C11H10O5	COC1=C(C(=C2C(=C1)C=CC(=O)O2)OC)O	SQLE
刺五加	HBIN030748	5318565	Isofraxidin	C11H10O5	COC1=C(C(=C2C(=C1)C=CC(=O)O2)OC)O	HDAC6
刺五加	HBIN030748	5318565	Isofraxidin	C11H10O5	COC1=C(C(=C2C(=C1)C=CC(=O)O2)OC)O	HDAC8
刺五加	HBIN030748	5318565	Isofraxidin	C11H10O5	COC1=C(C(=C2C(=C1)C=CC(=O)O2)OC)O	ALPL
刺五加	HBIN030748	5318565	Isofraxidin	C11H10O5	COC1=C(C(=C2C(=C1)C=CC(=O)O2)OC)O	EPHB4
刺五加	HBIN030748	5318565	Isofraxidin	C11H10O5	COC1=C(C(=C2C(=C1)C=CC(=O)O2)OC)O	HDAC1
刺五加	HBIN030748	5318565	Isofraxidin	C11H10O5	COC1=C(C(=C2C(=C1)C=CC(=O)O2)OC)O	CCNT1
刺五加	HBIN030748	5318565	Isofraxidin	C11H10O5	COC1=C(C(=C2C(=C1)C=CC(=O)O2)OC)O	CCNA1
刺五加	HBIN030748	5318565	Isofraxidin	C11H10O5	COC1=C(C(=C2C(=C1)C=CC(=O)O2)OC)O	CCNA2
刺五加	HBIN030748	5318565	Isofraxidin	C11H10O5	COC1=C(C(=C2C(=C1)C=CC(=O)O2)OC)O	TLR1
刺五加	HBIN030748	5318565	Isofraxidin	C11H10O5	COC1=C(C(=C2C(=C1)C=CC(=O)O2)OC)O	TLR2
刺五加	HBIN030748	5318565	Isofraxidin	C11H10O5	COC1=C(C(=C2C(=C1)C=CC(=O)O2)OC)O	ERN1
刺五加	HBIN030748	5318565	Isofraxidin	C11H10O5	COC1=C(C(=C2C(=C1)C=CC(=O)O2)OC)O	KCNB1
刺五加	HBIN030748	5318565	Isofraxidin	C11H10O5	COC1=C(C(=C2C(=C1)C=CC(=O)O2)OC)O	CYP1B1
刺五加	HBIN030748	5318565	Isofraxidin	C11H10O5	COC1=C(C(=C2C(=C1)C=CC(=O)O2)OC)O	TUBB1
刺五加	HBIN030748	5318565	Isofraxidin	C11H10O5	COC1=C(C(=C2C(=C1)C=CC(=O)O2)OC)O	FGR
刺五加	HBIN030748	5318565	Isofraxidin	C11H10O5	COC1=C(C(=C2C(=C1)C=CC(=O)O2)OC)O	LYN
刺五加	HBIN030748	5318565	Isofraxidin	C11H10O5	COC1=C(C(=C2C(=C1)C=CC(=O)O2)OC)O	TPMT
刺五加	HBIN030748	5318565	Isofraxidin	C11H10O5	COC1=C(C(=C2C(=C1)C=CC(=O)O2)OC)O	CXCL12
刺五加	HBIN030748	5318565	Isofraxidin	C11H10O5	COC1=C(C(=C2C(=C1)C=CC(=O)O2)OC)O	NQO1
刺五加	HBIN030748	5318565	Isofraxidin	C11H10O5	COC1=C(C(=C2C(=C1)C=CC(=O)O2)OC)O	ANTXR2
刺五加	HBIN030748	5318565	Isofraxidin	C11H10O5	COC1=C(C(=C2C(=C1)C=CC(=O)O2)OC)O	ABCG2
刺五加	HBIN030748	5318565	Isofraxidin	C11H10O5	COC1=C(C(=C2C(=C1)C=CC(=O)O2)OC)O	CSNK2B
刺五加	HBIN030748	5318565	Isofraxidin	C11H10O5	COC1=C(C(=C2C(=C1)C=CC(=O)O2)OC)O	ELAVL3
刺五加	HBIN030748	5318565	Isofraxidin	C11H10O5	COC1=C(C(=C2C(=C1)C=CC(=O)O2)OC)O	ERAP1
刺五加	HBIN030748	5318565	Isofraxidin	C11H10O5	COC1=C(C(=C2C(=C1)C=CC(=O)O2)OC)O	POLI
刺五加	HBIN030748	5318565	Isofraxidin	C11H10O5	COC1=C(C(=C2C(=C1)C=CC(=O)O2)OC)O	NFKB1
刺五加	HBIN030748	5318565	Isofraxidin	C11H10O5	COC1=C(C(=C2C(=C1)C=CC(=O)O2)OC)O	DDO
刺五加	HBIN030748	5318565	Isofraxidin	C11H10O5	COC1=C(C(=C2C(=C1)C=CC(=O)O2)OC)O	CYP1A1
刺五加	HBIN030748	5318565	Isofraxidin	C11H10O5	COC1=C(C(=C2C(=C1)C=CC(=O)O2)OC)O	CREB1
刺五加	HBIN030748	5318565	Isofraxidin	C11H10O5	COC1=C(C(=C2C(=C1)C=CC(=O)O2)OC)O	PON1
刺五加	HBIN030748	5318565	Isofraxidin	C11H10O5	COC1=C(C(=C2C(=C1)C=CC(=O)O2)OC)O	TAS2R31
刺五加	HBIN030748	5318565	Isofraxidin	C11H10O5	COC1=C(C(=C2C(=C1)C=CC(=O)O2)OC)O	POLH
刺五加	HBIN030748	5318565	Isofraxidin	C11H10O5	COC1=C(C(=C2C(=C1)C=CC(=O)O2)OC)O	DNM1
刺五加	HBIN030748	5318565	Isofraxidin	C11H10O5	COC1=C(C(=C2C(=C1)C=CC(=O)O2)OC)O	TUBB2B
刺五加	HBIN030748	5318565	Isofraxidin	C11H10O5	COC1=C(C(=C2C(=C1)C=CC(=O)O2)OC)O	CA11
刺五加	HBIN030748	5318565	Isofraxidin	C11H10O5	COC1=C(C(=C2C(=C1)C=CC(=O)O2)OC)O	CA3
刺五加	HBIN030748	5318565	Isofraxidin	C11H10O5	COC1=C(C(=C2C(=C1)C=CC(=O)O2)OC)O	CA6
刺五加	HBIN030748	5318565	Isofraxidin	C11H10O5	COC1=C(C(=C2C(=C1)C=CC(=O)O2)OC)O	KCNK2
刺五加	HBIN030748	5318565	Isofraxidin	C11H10O5	COC1=C(C(=C2C(=C1)C=CC(=O)O2)OC)O	KCND3
刺五加	HBIN030748	5318565	Isofraxidin	C11H10O5	COC1=C(C(=C2C(=C1)C=CC(=O)O2)OC)O	DYRK1A
刺五加	HBIN030748	5318565	Isofraxidin	C11H10O5	COC1=C(C(=C2C(=C1)C=CC(=O)O2)OC)O	TRPV2
刺五加	HBIN030748	5318565	Isofraxidin	C11H10O5	COC1=C(C(=C2C(=C1)C=CC(=O)O2)OC)O	XPO1
刺五加	HBIN030748	5318565	Isofraxidin	C11H10O5	COC1=C(C(=C2C(=C1)C=CC(=O)O2)OC)O	SYK
刺五加	HBIN030748	5318565	Isofraxidin	C11H10O5	COC1=C(C(=C2C(=C1)C=CC(=O)O2)OC)O	NEU3
刺五加	HBIN030748	5318565	Isofraxidin	C11H10O5	COC1=C(C(=C2C(=C1)C=CC(=O)O2)OC)O	APP
刺五加	HBIN030748	5318565	Isofraxidin	C11H10O5	COC1=C(C(=C2C(=C1)C=CC(=O)O2)OC)O	IGFBP3
刺五加	HBIN030748	5318565	Isofraxidin	C11H10O5	COC1=C(C(=C2C(=C1)C=CC(=O)O2)OC)O	ELAVL1
刺五加	HBIN030748	5318565	Isofraxidin	C11H10O5	COC1=C(C(=C2C(=C1)C=CC(=O)O2)OC)O	MAPT
刺五加	HBIN030748	5318565	Isofraxidin	C11H10O5	COC1=C(C(=C2C(=C1)C=CC(=O)O2)OC)O	NFE2L2
刺五加	HBIN030748	5318565	Isofraxidin	C11H10O5	COC1=C(C(=C2C(=C1)C=CC(=O)O2)OC)O	CA5B
刺五加	HBIN030748	5318565	Isofraxidin	C11H10O5	COC1=C(C(=C2C(=C1)C=CC(=O)O2)OC)O	CA5A
刺五加	HBIN030748	5318565	Isofraxidin	C11H10O5	COC1=C(C(=C2C(=C1)C=CC(=O)O2)OC)O	RPS6KA2
刺五加	HBIN030748	5318565	Isofraxidin	C11H10O5	COC1=C(C(=C2C(=C1)C=CC(=O)O2)OC)O	RAC1
刺五加	HBIN030748	5318565	Isofraxidin	C11H10O5	COC1=C(C(=C2C(=C1)C=CC(=O)O2)OC)O	TMIGD3
刺五加	HBIN030748	5318565	Isofraxidin	C11H10O5	COC1=C(C(=C2C(=C1)C=CC(=O)O2)OC)O	SLC16A3
刺五加	HBIN030748	5318565	Isofraxidin	C11H10O5	COC1=C(C(=C2C(=C1)C=CC(=O)O2)OC)O	TUBA1A
刺五加	HBIN030748	5318565	Isofraxidin	C11H10O5	COC1=C(C(=C2C(=C1)C=CC(=O)O2)OC)O	SLC37A4
刺五加	HBIN030748	5318565	Isofraxidin	C11H10O5	COC1=C(C(=C2C(=C1)C=CC(=O)O2)OC)O	ODC1
刺五加	HBIN030748	5318565	Isofraxidin	C11H10O5	COC1=C(C(=C2C(=C1)C=CC(=O)O2)OC)O	CAMK2A
刺五加	HBIN030748	5318565	Isofraxidin	C11H10O5	COC1=C(C(=C2C(=C1)C=CC(=O)O2)OC)O	ABCB1
刺五加	HBIN030748	5318565	Isofraxidin	C11H10O5	COC1=C(C(=C2C(=C1)C=CC(=O)O2)OC)O	PNLIP
刺五加	HBIN030748	5318565	Isofraxidin	C11H10O5	COC1=C(C(=C2C(=C1)C=CC(=O)O2)OC)O	HSD17B3
刺五加	HBIN030748	5318565	Isofraxidin	C11H10O5	COC1=C(C(=C2C(=C1)C=CC(=O)O2)OC)O	ESR2
刺五加	HBIN030748	5318565	Isofraxidin	C11H10O5	COC1=C(C(=C2C(=C1)C=CC(=O)O2)OC)O	SMAD3
刺五加	HBIN030748	5318565	Isofraxidin	C11H10O5	COC1=C(C(=C2C(=C1)C=CC(=O)O2)OC)O	PTK6
刺五加	HBIN030748	5318565	Isofraxidin	C11H10O5	COC1=C(C(=C2C(=C1)C=CC(=O)O2)OC)O	SHBG
刺五加	HBIN030748	5318565	Isofraxidin	C11H10O5	COC1=C(C(=C2C(=C1)C=CC(=O)O2)OC)O	PLAA
刺五加	HBIN030748	5318565	Isofraxidin	C11H10O5	COC1=C(C(=C2C(=C1)C=CC(=O)O2)OC)O	PTPRS
刺五加	HBIN030748	5318565	Isofraxidin	C11H10O5	COC1=C(C(=C2C(=C1)C=CC(=O)O2)OC)O	PDE4D
刺五加	HBIN030748	5318565	Isofraxidin	C11H10O5	COC1=C(C(=C2C(=C1)C=CC(=O)O2)OC)O	GLO1
刺五加	HBIN030748	5318565	Isofraxidin	C11H10O5	COC1=C(C(=C2C(=C1)C=CC(=O)O2)OC)O	FOS
刺五加	HBIN030748	5318565	Isofraxidin	C11H10O5	COC1=C(C(=C2C(=C1)C=CC(=O)O2)OC)O	ESR1
刺五加	HBIN030748	5318565	Isofraxidin	C11H10O5	COC1=C(C(=C2C(=C1)C=CC(=O)O2)OC)O	NOX1
刺五加	HBIN030748	5318565	Isofraxidin	C11H10O5	COC1=C(C(=C2C(=C1)C=CC(=O)O2)OC)O	SRD5A1
刺五加	HBIN030748	5318565	Isofraxidin	C11H10O5	COC1=C(C(=C2C(=C1)C=CC(=O)O2)OC)O	GFER
刺五加	HBIN030748	5318565	Isofraxidin	C11H10O5	COC1=C(C(=C2C(=C1)C=CC(=O)O2)OC)O	IKBKG
刺五加	HBIN040020	73117	(+)-Eudesmin	C22H26O6	COC1=C(C=C(C=C1)C2C3COC(C3CO2)C4=CC(=C(C=C4)OC)OC)OC	PTAFR
刺五加	HBIN040020	73117	(+)-Eudesmin	C22H26O6	COC1=C(C=C(C=C1)C2C3COC(C3CO2)C4=CC(=C(C=C4)OC)OC)OC	MCL1
刺五加	HBIN040020	73117	(+)-Eudesmin	C22H26O6	COC1=C(C=C(C=C1)C2C3COC(C3CO2)C4=CC(=C(C=C4)OC)OC)OC	ALOX5
刺五加	HBIN040020	73117	(+)-Eudesmin	C22H26O6	COC1=C(C=C(C=C1)C2C3COC(C3CO2)C4=CC(=C(C=C4)OC)OC)OC	SOAT2
刺五加	HBIN040020	73117	(+)-Eudesmin	C22H26O6	COC1=C(C=C(C=C1)C2C3COC(C3CO2)C4=CC(=C(C=C4)OC)OC)OC	SHBG
刺五加	HBIN040020	73117	(+)-Eudesmin	C22H26O6	COC1=C(C=C(C=C1)C2C3COC(C3CO2)C4=CC(=C(C=C4)OC)OC)OC	MAPK9
刺五加	HBIN040020	73117	(+)-Eudesmin	C22H26O6	COC1=C(C=C(C=C1)C2C3COC(C3CO2)C4=CC(=C(C=C4)OC)OC)OC	SLC6A4
刺五加	HBIN040020	73117	(+)-Eudesmin	C22H26O6	COC1=C(C=C(C=C1)C2C3COC(C3CO2)C4=CC(=C(C=C4)OC)OC)OC	SOAT1
刺五加	HBIN040020	73117	(+)-Eudesmin	C22H26O6	COC1=C(C=C(C=C1)C2C3COC(C3CO2)C4=CC(=C(C=C4)OC)OC)OC	SLC5A2
刺五加	HBIN040020	73117	(+)-Eudesmin	C22H26O6	COC1=C(C=C(C=C1)C2C3COC(C3CO2)C4=CC(=C(C=C4)OC)OC)OC	CFD
刺五加	HBIN040020	73117	(+)-Eudesmin	C22H26O6	COC1=C(C=C(C=C1)C2C3COC(C3CO2)C4=CC(=C(C=C4)OC)OC)OC	HCAR2
刺五加	HBIN040020	73117	(+)-Eudesmin	C22H26O6	COC1=C(C=C(C=C1)C2C3COC(C3CO2)C4=CC(=C(C=C4)OC)OC)OC	GSK3B
刺五加	HBIN040020	73117	(+)-Eudesmin	C22H26O6	COC1=C(C=C(C=C1)C2C3COC(C3CO2)C4=CC(=C(C=C4)OC)OC)OC	BRD4
刺五加	HBIN040020	73117	(+)-Eudesmin	C22H26O6	COC1=C(C=C(C=C1)C2C3COC(C3CO2)C4=CC(=C(C=C4)OC)OC)OC	CACNA1G
刺五加	HBIN040020	73117	(+)-Eudesmin	C22H26O6	COC1=C(C=C(C=C1)C2C3COC(C3CO2)C4=CC(=C(C=C4)OC)OC)OC	SLC6A2
刺五加	HBIN040020	73117	(+)-Eudesmin	C22H26O6	COC1=C(C=C(C=C1)C2C3COC(C3CO2)C4=CC(=C(C=C4)OC)OC)OC	AURKB
刺五加	HBIN040020	73117	(+)-Eudesmin	C22H26O6	COC1=C(C=C(C=C1)C2C3COC(C3CO2)C4=CC(=C(C=C4)OC)OC)OC	MST1R
刺五加	HBIN040020	73117	(+)-Eudesmin	C22H26O6	COC1=C(C=C(C=C1)C2C3COC(C3CO2)C4=CC(=C(C=C4)OC)OC)OC	HIF1A
刺五加	HBIN040020	73117	(+)-Eudesmin	C22H26O6	COC1=C(C=C(C=C1)C2C3COC(C3CO2)C4=CC(=C(C=C4)OC)OC)OC	PDE10A
刺五加	HBIN040020	73117	(+)-Eudesmin	C22H26O6	COC1=C(C=C(C=C1)C2C3COC(C3CO2)C4=CC(=C(C=C4)OC)OC)OC	TLR4
刺五加	HBIN040020	73117	(+)-Eudesmin	C22H26O6	COC1=C(C=C(C=C1)C2C3COC(C3CO2)C4=CC(=C(C=C4)OC)OC)OC	CYP1A1
刺五加	HBIN040020	73117	(+)-Eudesmin	C22H26O6	COC1=C(C=C(C=C1)C2C3COC(C3CO2)C4=CC(=C(C=C4)OC)OC)OC	CYP1B1
刺五加	HBIN040020	73117	(+)-Eudesmin	C22H26O6	COC1=C(C=C(C=C1)C2C3COC(C3CO2)C4=CC(=C(C=C4)OC)OC)OC	PDGFRB
刺五加	HBIN040020	73117	(+)-Eudesmin	C22H26O6	COC1=C(C=C(C=C1)C2C3COC(C3CO2)C4=CC(=C(C=C4)OC)OC)OC	NDUFAB1
刺五加	HBIN040020	73117	(+)-Eudesmin	C22H26O6	COC1=C(C=C(C=C1)C2C3COC(C3CO2)C4=CC(=C(C=C4)OC)OC)OC	NDUFAF1
刺五加	HBIN040020	73117	(+)-Eudesmin	C22H26O6	COC1=C(C=C(C=C1)C2C3COC(C3CO2)C4=CC(=C(C=C4)OC)OC)OC	NDUFA1
刺五加	HBIN040020	73117	(+)-Eudesmin	C22H26O6	COC1=C(C=C(C=C1)C2C3COC(C3CO2)C4=CC(=C(C=C4)OC)OC)OC	NDUFA2
刺五加	HBIN040020	73117	(+)-Eudesmin	C22H26O6	COC1=C(C=C(C=C1)C2C3COC(C3CO2)C4=CC(=C(C=C4)OC)OC)OC	NDUFA3
刺五加	HBIN040020	73117	(+)-Eudesmin	C22H26O6	COC1=C(C=C(C=C1)C2C3COC(C3CO2)C4=CC(=C(C=C4)OC)OC)OC	NDUFA5
刺五加	HBIN040020	73117	(+)-Eudesmin	C22H26O6	COC1=C(C=C(C=C1)C2C3COC(C3CO2)C4=CC(=C(C=C4)OC)OC)OC	NDUFA6
刺五加	HBIN040020	73117	(+)-Eudesmin	C22H26O6	COC1=C(C=C(C=C1)C2C3COC(C3CO2)C4=CC(=C(C=C4)OC)OC)OC	NDUFA7
刺五加	HBIN040020	73117	(+)-Eudesmin	C22H26O6	COC1=C(C=C(C=C1)C2C3COC(C3CO2)C4=CC(=C(C=C4)OC)OC)OC	NDUFA8
刺五加	HBIN040020	73117	(+)-Eudesmin	C22H26O6	COC1=C(C=C(C=C1)C2C3COC(C3CO2)C4=CC(=C(C=C4)OC)OC)OC	NDUFA9
刺五加	HBIN040020	73117	(+)-Eudesmin	C22H26O6	COC1=C(C=C(C=C1)C2C3COC(C3CO2)C4=CC(=C(C=C4)OC)OC)OC	NDUFA10
刺五加	HBIN040020	73117	(+)-Eudesmin	C22H26O6	COC1=C(C=C(C=C1)C2C3COC(C3CO2)C4=CC(=C(C=C4)OC)OC)OC	NDUFA11
刺五加	HBIN040020	73117	(+)-Eudesmin	C22H26O6	COC1=C(C=C(C=C1)C2C3COC(C3CO2)C4=CC(=C(C=C4)OC)OC)OC	NDUFA12
刺五加	HBIN040020	73117	(+)-Eudesmin	C22H26O6	COC1=C(C=C(C=C1)C2C3COC(C3CO2)C4=CC(=C(C=C4)OC)OC)OC	NDUFA13
刺五加	HBIN040020	73117	(+)-Eudesmin	C22H26O6	COC1=C(C=C(C=C1)C2C3COC(C3CO2)C4=CC(=C(C=C4)OC)OC)OC	NDUFB1
刺五加	HBIN040020	73117	(+)-Eudesmin	C22H26O6	COC1=C(C=C(C=C1)C2C3COC(C3CO2)C4=CC(=C(C=C4)OC)OC)OC	NDUFB2
刺五加	HBIN040020	73117	(+)-Eudesmin	C22H26O6	COC1=C(C=C(C=C1)C2C3COC(C3CO2)C4=CC(=C(C=C4)OC)OC)OC	NDUFB3
刺五加	HBIN040020	73117	(+)-Eudesmin	C22H26O6	COC1=C(C=C(C=C1)C2C3COC(C3CO2)C4=CC(=C(C=C4)OC)OC)OC	NDUFB4
刺五加	HBIN040020	73117	(+)-Eudesmin	C22H26O6	COC1=C(C=C(C=C1)C2C3COC(C3CO2)C4=CC(=C(C=C4)OC)OC)OC	NDUFB5
刺五加	HBIN040020	73117	(+)-Eudesmin	C22H26O6	COC1=C(C=C(C=C1)C2C3COC(C3CO2)C4=CC(=C(C=C4)OC)OC)OC	NDUFB6
刺五加	HBIN040020	73117	(+)-Eudesmin	C22H26O6	COC1=C(C=C(C=C1)C2C3COC(C3CO2)C4=CC(=C(C=C4)OC)OC)OC	NDUFB7
刺五加	HBIN040020	73117	(+)-Eudesmin	C22H26O6	COC1=C(C=C(C=C1)C2C3COC(C3CO2)C4=CC(=C(C=C4)OC)OC)OC	NDUFB8
刺五加	HBIN040020	73117	(+)-Eudesmin	C22H26O6	COC1=C(C=C(C=C1)C2C3COC(C3CO2)C4=CC(=C(C=C4)OC)OC)OC	NDUFB9
刺五加	HBIN040020	73117	(+)-Eudesmin	C22H26O6	COC1=C(C=C(C=C1)C2C3COC(C3CO2)C4=CC(=C(C=C4)OC)OC)OC	NDUFB10
刺五加	HBIN040020	73117	(+)-Eudesmin	C22H26O6	COC1=C(C=C(C=C1)C2C3COC(C3CO2)C4=CC(=C(C=C4)OC)OC)OC	NDUFB11
刺五加	HBIN040020	73117	(+)-Eudesmin	C22H26O6	COC1=C(C=C(C=C1)C2C3COC(C3CO2)C4=CC(=C(C=C4)OC)OC)OC	NDUFC1
刺五加	HBIN040020	73117	(+)-Eudesmin	C22H26O6	COC1=C(C=C(C=C1)C2C3COC(C3CO2)C4=CC(=C(C=C4)OC)OC)OC	NDUFC2
刺五加	HBIN040020	73117	(+)-Eudesmin	C22H26O6	COC1=C(C=C(C=C1)C2C3COC(C3CO2)C4=CC(=C(C=C4)OC)OC)OC	NDUFAF2
刺五加	HBIN040020	73117	(+)-Eudesmin	C22H26O6	COC1=C(C=C(C=C1)C2C3COC(C3CO2)C4=CC(=C(C=C4)OC)OC)OC	NDUFAF3
刺五加	HBIN040020	73117	(+)-Eudesmin	C22H26O6	COC1=C(C=C(C=C1)C2C3COC(C3CO2)C4=CC(=C(C=C4)OC)OC)OC	NDUFAF4
刺五加	HBIN040020	73117	(+)-Eudesmin	C22H26O6	COC1=C(C=C(C=C1)C2C3COC(C3CO2)C4=CC(=C(C=C4)OC)OC)OC	NDUFS1
刺五加	HBIN040020	73117	(+)-Eudesmin	C22H26O6	COC1=C(C=C(C=C1)C2C3COC(C3CO2)C4=CC(=C(C=C4)OC)OC)OC	NDUFS2
刺五加	HBIN040020	73117	(+)-Eudesmin	C22H26O6	COC1=C(C=C(C=C1)C2C3COC(C3CO2)C4=CC(=C(C=C4)OC)OC)OC	NDUFS3
刺五加	HBIN040020	73117	(+)-Eudesmin	C22H26O6	COC1=C(C=C(C=C1)C2C3COC(C3CO2)C4=CC(=C(C=C4)OC)OC)OC	NDUFS4
刺五加	HBIN040020	73117	(+)-Eudesmin	C22H26O6	COC1=C(C=C(C=C1)C2C3COC(C3CO2)C4=CC(=C(C=C4)OC)OC)OC	NDUFS5
刺五加	HBIN040020	73117	(+)-Eudesmin	C22H26O6	COC1=C(C=C(C=C1)C2C3COC(C3CO2)C4=CC(=C(C=C4)OC)OC)OC	NDUFS6
刺五加	HBIN040020	73117	(+)-Eudesmin	C22H26O6	COC1=C(C=C(C=C1)C2C3COC(C3CO2)C4=CC(=C(C=C4)OC)OC)OC	NDUFS7
刺五加	HBIN040020	73117	(+)-Eudesmin	C22H26O6	COC1=C(C=C(C=C1)C2C3COC(C3CO2)C4=CC(=C(C=C4)OC)OC)OC	NDUFS8
刺五加	HBIN040020	73117	(+)-Eudesmin	C22H26O6	COC1=C(C=C(C=C1)C2C3COC(C3CO2)C4=CC(=C(C=C4)OC)OC)OC	NDUFV1
刺五加	HBIN040020	73117	(+)-Eudesmin	C22H26O6	COC1=C(C=C(C=C1)C2C3COC(C3CO2)C4=CC(=C(C=C4)OC)OC)OC	NDUFV2
刺五加	HBIN040020	73117	(+)-Eudesmin	C22H26O6	COC1=C(C=C(C=C1)C2C3COC(C3CO2)C4=CC(=C(C=C4)OC)OC)OC	NDUFV3
刺五加	HBIN040020	73117	(+)-Eudesmin	C22H26O6	COC1=C(C=C(C=C1)C2C3COC(C3CO2)C4=CC(=C(C=C4)OC)OC)OC	NDUFA4L2
刺五加	HBIN040020	73117	(+)-Eudesmin	C22H26O6	COC1=C(C=C(C=C1)C2C3COC(C3CO2)C4=CC(=C(C=C4)OC)OC)OC	PDE4B
刺五加	HBIN040020	73117	(+)-Eudesmin	C22H26O6	COC1=C(C=C(C=C1)C2C3COC(C3CO2)C4=CC(=C(C=C4)OC)OC)OC	NDUFA4
刺五加	HBIN040020	73117	(+)-Eudesmin	C22H26O6	COC1=C(C=C(C=C1)C2C3COC(C3CO2)C4=CC(=C(C=C4)OC)OC)OC	TAS2R31
刺五加	HBIN040020	73117	(+)-Eudesmin	C22H26O6	COC1=C(C=C(C=C1)C2C3COC(C3CO2)C4=CC(=C(C=C4)OC)OC)OC	PDE4A
刺五加	HBIN040020	73117	(+)-Eudesmin	C22H26O6	COC1=C(C=C(C=C1)C2C3COC(C3CO2)C4=CC(=C(C=C4)OC)OC)OC	ABCG2
刺五加	HBIN040020	73117	(+)-Eudesmin	C22H26O6	COC1=C(C=C(C=C1)C2C3COC(C3CO2)C4=CC(=C(C=C4)OC)OC)OC	ALOX15
刺五加	HBIN040020	73117	(+)-Eudesmin	C22H26O6	COC1=C(C=C(C=C1)C2C3COC(C3CO2)C4=CC(=C(C=C4)OC)OC)OC	HTR7
刺五加	HBIN040020	73117	(+)-Eudesmin	C22H26O6	COC1=C(C=C(C=C1)C2C3COC(C3CO2)C4=CC(=C(C=C4)OC)OC)OC	CA3
刺五加	HBIN040020	73117	(+)-Eudesmin	C22H26O6	COC1=C(C=C(C=C1)C2C3COC(C3CO2)C4=CC(=C(C=C4)OC)OC)OC	SLC5A5
刺五加	HBIN040020	73117	(+)-Eudesmin	C22H26O6	COC1=C(C=C(C=C1)C2C3COC(C3CO2)C4=CC(=C(C=C4)OC)OC)OC	ODC1
刺五加	HBIN040020	73117	(+)-Eudesmin	C22H26O6	COC1=C(C=C(C=C1)C2C3COC(C3CO2)C4=CC(=C(C=C4)OC)OC)OC	ABCB1
刺五加	HBIN040020	73117	(+)-Eudesmin	C22H26O6	COC1=C(C=C(C=C1)C2C3COC(C3CO2)C4=CC(=C(C=C4)OC)OC)OC	CA11
刺五加	HBIN040020	73117	(+)-Eudesmin	C22H26O6	COC1=C(C=C(C=C1)C2C3COC(C3CO2)C4=CC(=C(C=C4)OC)OC)OC	CXCL12
刺五加	HBIN040020	73117	(+)-Eudesmin	C22H26O6	COC1=C(C=C(C=C1)C2C3COC(C3CO2)C4=CC(=C(C=C4)OC)OC)OC	IKBKG
刺五加	HBIN040020	73117	(+)-Eudesmin	C22H26O6	COC1=C(C=C(C=C1)C2C3COC(C3CO2)C4=CC(=C(C=C4)OC)OC)OC	NFE2L2
刺五加	HBIN043798	72307	Sesamin	C20H18O6	C1C2C(COC2C3=CC4=C(C=C3)OCO4)C(O1)C5=CC6=C(C=C5)OCO6	ACACA
刺五加	HBIN043798	72307	Sesamin	C20H18O6	C1C2C(COC2C3=CC4=C(C=C3)OCO4)C(O1)C5=CC6=C(C=C5)OCO6	ACADM
刺五加	HBIN043798	72307	Sesamin	C20H18O6	C1C2C(COC2C3=CC4=C(C=C3)OCO4)C(O1)C5=CC6=C(C=C5)OCO6	ACLY
刺五加	HBIN043798	72307	Sesamin	C20H18O6	C1C2C(COC2C3=CC4=C(C=C3)OCO4)C(O1)C5=CC6=C(C=C5)OCO6	ACOX1
刺五加	HBIN043798	72307	Sesamin	C20H18O6	C1C2C(COC2C3=CC4=C(C=C3)OCO4)C(O1)C5=CC6=C(C=C5)OCO6	AUH
刺五加	HBIN043798	72307	Sesamin	C20H18O6	C1C2C(COC2C3=CC4=C(C=C3)OCO4)C(O1)C5=CC6=C(C=C5)OCO6	CCND1
刺五加	HBIN043798	72307	Sesamin	C20H18O6	C1C2C(COC2C3=CC4=C(C=C3)OCO4)C(O1)C5=CC6=C(C=C5)OCO6	CYP2B6
刺五加	HBIN043798	72307	Sesamin	C20H18O6	C1C2C(COC2C3=CC4=C(C=C3)OCO4)C(O1)C5=CC6=C(C=C5)OCO6	ECI1
刺五加	HBIN043798	72307	Sesamin	C20H18O6	C1C2C(COC2C3=CC4=C(C=C3)OCO4)C(O1)C5=CC6=C(C=C5)OCO6	DECR1
刺五加	HBIN043798	72307	Sesamin	C20H18O6	C1C2C(COC2C3=CC4=C(C=C3)OCO4)C(O1)C5=CC6=C(C=C5)OCO6	ECE1
刺五加	HBIN043798	72307	Sesamin	C20H18O6	C1C2C(COC2C3=CC4=C(C=C3)OCO4)C(O1)C5=CC6=C(C=C5)OCO6	EHHADH
刺五加	HBIN043798	72307	Sesamin	C20H18O6	C1C2C(COC2C3=CC4=C(C=C3)OCO4)C(O1)C5=CC6=C(C=C5)OCO6	FASN
刺五加	HBIN043798	72307	Sesamin	C20H18O6	C1C2C(COC2C3=CC4=C(C=C3)OCO4)C(O1)C5=CC6=C(C=C5)OCO6	G6PD
刺五加	HBIN043798	72307	Sesamin	C20H18O6	C1C2C(COC2C3=CC4=C(C=C3)OCO4)C(O1)C5=CC6=C(C=C5)OCO6	HADHB
刺五加	HBIN043798	72307	Sesamin	C20H18O6	C1C2C(COC2C3=CC4=C(C=C3)OCO4)C(O1)C5=CC6=C(C=C5)OCO6	IL10
刺五加	HBIN043798	72307	Sesamin	C20H18O6	C1C2C(COC2C3=CC4=C(C=C3)OCO4)C(O1)C5=CC6=C(C=C5)OCO6	NOS2
刺五加	HBIN043798	72307	Sesamin	C20H18O6	C1C2C(COC2C3=CC4=C(C=C3)OCO4)C(O1)C5=CC6=C(C=C5)OCO6	NOS3
刺五加	HBIN043798	72307	Sesamin	C20H18O6	C1C2C(COC2C3=CC4=C(C=C3)OCO4)C(O1)C5=CC6=C(C=C5)OCO6	PTGS2
刺五加	HBIN043798	72307	Sesamin	C20H18O6	C1C2C(COC2C3=CC4=C(C=C3)OCO4)C(O1)C5=CC6=C(C=C5)OCO6	SCN5A
刺五加	HBIN043798	72307	Sesamin	C20H18O6	C1C2C(COC2C3=CC4=C(C=C3)OCO4)C(O1)C5=CC6=C(C=C5)OCO6	SREBF1
刺五加	HBIN043798	72307	Sesamin	C20H18O6	C1C2C(COC2C3=CC4=C(C=C3)OCO4)C(O1)C5=CC6=C(C=C5)OCO6	ACAA2
刺五加	HBIN043798	72307	Sesamin	C20H18O6	C1C2C(COC2C3=CC4=C(C=C3)OCO4)C(O1)C5=CC6=C(C=C5)OCO6	NOX1
刺五加	HBIN043798	72307	Sesamin	C20H18O6	C1C2C(COC2C3=CC4=C(C=C3)OCO4)C(O1)C5=CC6=C(C=C5)OCO6	NOX3
刺五加	HBIN043798	72307	Sesamin	C20H18O6	C1C2C(COC2C3=CC4=C(C=C3)OCO4)C(O1)C5=CC6=C(C=C5)OCO6	UGT1A1
刺五加	HBIN043798	72307	Sesamin	C20H18O6	C1C2C(COC2C3=CC4=C(C=C3)OCO4)C(O1)C5=CC6=C(C=C5)OCO6	GSK3B
刺五加	HBIN043798	72307	Sesamin	C20H18O6	C1C2C(COC2C3=CC4=C(C=C3)OCO4)C(O1)C5=CC6=C(C=C5)OCO6	AR
刺五加	HBIN043798	72307	Sesamin	C20H18O6	C1C2C(COC2C3=CC4=C(C=C3)OCO4)C(O1)C5=CC6=C(C=C5)OCO6	DPP4
刺五加	HBIN043798	72307	Sesamin	C20H18O6	C1C2C(COC2C3=CC4=C(C=C3)OCO4)C(O1)C5=CC6=C(C=C5)OCO6	MAPK14
刺五加	HBIN043798	72307	Sesamin	C20H18O6	C1C2C(COC2C3=CC4=C(C=C3)OCO4)C(O1)C5=CC6=C(C=C5)OCO6	ESR1
刺五加	HBIN043798	72307	Sesamin	C20H18O6	C1C2C(COC2C3=CC4=C(C=C3)OCO4)C(O1)C5=CC6=C(C=C5)OCO6	PRSS1
刺五加	HBIN043798	72307	Sesamin	C20H18O6	C1C2C(COC2C3=CC4=C(C=C3)OCO4)C(O1)C5=CC6=C(C=C5)OCO6	ACHE
刺五加	HBIN043798	72307	Sesamin	C20H18O6	C1C2C(COC2C3=CC4=C(C=C3)OCO4)C(O1)C5=CC6=C(C=C5)OCO6	ESR2
刺五加	HBIN043798	72307	Sesamin	C20H18O6	C1C2C(COC2C3=CC4=C(C=C3)OCO4)C(O1)C5=CC6=C(C=C5)OCO6	PIM1
刺五加	HBIN043798	72307	Sesamin	C20H18O6	C1C2C(COC2C3=CC4=C(C=C3)OCO4)C(O1)C5=CC6=C(C=C5)OCO6	MCL1
刺五加	HBIN043798	72307	Sesamin	C20H18O6	C1C2C(COC2C3=CC4=C(C=C3)OCO4)C(O1)C5=CC6=C(C=C5)OCO6	MAPK9
刺五加	HBIN043798	72307	Sesamin	C20H18O6	C1C2C(COC2C3=CC4=C(C=C3)OCO4)C(O1)C5=CC6=C(C=C5)OCO6	ALOX5
刺五加	HBIN043798	72307	Sesamin	C20H18O6	C1C2C(COC2C3=CC4=C(C=C3)OCO4)C(O1)C5=CC6=C(C=C5)OCO6	SLC5A2
刺五加	HBIN043798	72307	Sesamin	C20H18O6	C1C2C(COC2C3=CC4=C(C=C3)OCO4)C(O1)C5=CC6=C(C=C5)OCO6	SLC6A2
刺五加	HBIN043798	72307	Sesamin	C20H18O6	C1C2C(COC2C3=CC4=C(C=C3)OCO4)C(O1)C5=CC6=C(C=C5)OCO6	SLC6A3
刺五加	HBIN043798	72307	Sesamin	C20H18O6	C1C2C(COC2C3=CC4=C(C=C3)OCO4)C(O1)C5=CC6=C(C=C5)OCO6	PTAFR
刺五加	HBIN043798	72307	Sesamin	C20H18O6	C1C2C(COC2C3=CC4=C(C=C3)OCO4)C(O1)C5=CC6=C(C=C5)OCO6	SOAT1
刺五加	HBIN043798	72307	Sesamin	C20H18O6	C1C2C(COC2C3=CC4=C(C=C3)OCO4)C(O1)C5=CC6=C(C=C5)OCO6	SOAT2
刺五加	HBIN043798	72307	Sesamin	C20H18O6	C1C2C(COC2C3=CC4=C(C=C3)OCO4)C(O1)C5=CC6=C(C=C5)OCO6	HIF1A
刺五加	HBIN043798	72307	Sesamin	C20H18O6	C1C2C(COC2C3=CC4=C(C=C3)OCO4)C(O1)C5=CC6=C(C=C5)OCO6	FFAR1
刺五加	HBIN043798	72307	Sesamin	C20H18O6	C1C2C(COC2C3=CC4=C(C=C3)OCO4)C(O1)C5=CC6=C(C=C5)OCO6	EDNRB
刺五加	HBIN043798	72307	Sesamin	C20H18O6	C1C2C(COC2C3=CC4=C(C=C3)OCO4)C(O1)C5=CC6=C(C=C5)OCO6	EDNRA
刺五加	HBIN043798	72307	Sesamin	C20H18O6	C1C2C(COC2C3=CC4=C(C=C3)OCO4)C(O1)C5=CC6=C(C=C5)OCO6	AGBL2
刺五加	HBIN043798	72307	Sesamin	C20H18O6	C1C2C(COC2C3=CC4=C(C=C3)OCO4)C(O1)C5=CC6=C(C=C5)OCO6	TAAR1
刺五加	HBIN043798	72307	Sesamin	C20H18O6	C1C2C(COC2C3=CC4=C(C=C3)OCO4)C(O1)C5=CC6=C(C=C5)OCO6	GLRA3
刺五加	HBIN043798	72307	Sesamin	C20H18O6	C1C2C(COC2C3=CC4=C(C=C3)OCO4)C(O1)C5=CC6=C(C=C5)OCO6	PDE5A
刺五加	HBIN043798	72307	Sesamin	C20H18O6	C1C2C(COC2C3=CC4=C(C=C3)OCO4)C(O1)C5=CC6=C(C=C5)OCO6	FARSA
刺五加	HBIN043798	72307	Sesamin	C20H18O6	C1C2C(COC2C3=CC4=C(C=C3)OCO4)C(O1)C5=CC6=C(C=C5)OCO6	SLC5A5
刺五加	HBIN043798	72307	Sesamin	C20H18O6	C1C2C(COC2C3=CC4=C(C=C3)OCO4)C(O1)C5=CC6=C(C=C5)OCO6	GPER1
刺五加	HBIN043798	72307	Sesamin	C20H18O6	C1C2C(COC2C3=CC4=C(C=C3)OCO4)C(O1)C5=CC6=C(C=C5)OCO6	TAS1R1
刺五加	HBIN043798	72307	Sesamin	C20H18O6	C1C2C(COC2C3=CC4=C(C=C3)OCO4)C(O1)C5=CC6=C(C=C5)OCO6	GLRB
刺五加	HBIN043798	72307	Sesamin	C20H18O6	C1C2C(COC2C3=CC4=C(C=C3)OCO4)C(O1)C5=CC6=C(C=C5)OCO6	CYP1A1
刺五加	HBIN043798	72307	Sesamin	C20H18O6	C1C2C(COC2C3=CC4=C(C=C3)OCO4)C(O1)C5=CC6=C(C=C5)OCO6	P2RX4
刺五加	HBIN043798	72307	Sesamin	C20H18O6	C1C2C(COC2C3=CC4=C(C=C3)OCO4)C(O1)C5=CC6=C(C=C5)OCO6	NLRP3
刺五加	HBIN043798	72307	Sesamin	C20H18O6	C1C2C(COC2C3=CC4=C(C=C3)OCO4)C(O1)C5=CC6=C(C=C5)OCO6	MAOA
刺五加	HBIN043798	72307	Sesamin	C20H18O6	C1C2C(COC2C3=CC4=C(C=C3)OCO4)C(O1)C5=CC6=C(C=C5)OCO6	COPS5
刺五加	HBIN043798	72307	Sesamin	C20H18O6	C1C2C(COC2C3=CC4=C(C=C3)OCO4)C(O1)C5=CC6=C(C=C5)OCO6	MAOB
刺五加	HBIN043798	72307	Sesamin	C20H18O6	C1C2C(COC2C3=CC4=C(C=C3)OCO4)C(O1)C5=CC6=C(C=C5)OCO6	ALOX15
刺五加	HBIN043798	72307	Sesamin	C20H18O6	C1C2C(COC2C3=CC4=C(C=C3)OCO4)C(O1)C5=CC6=C(C=C5)OCO6	NR4A2
刺五加	HBIN043798	72307	Sesamin	C20H18O6	C1C2C(COC2C3=CC4=C(C=C3)OCO4)C(O1)C5=CC6=C(C=C5)OCO6	DPEP1
刺五加	HBIN043798	72307	Sesamin	C20H18O6	C1C2C(COC2C3=CC4=C(C=C3)OCO4)C(O1)C5=CC6=C(C=C5)OCO6	ADRA1A
刺五加	HBIN043798	72307	Sesamin	C20H18O6	C1C2C(COC2C3=CC4=C(C=C3)OCO4)C(O1)C5=CC6=C(C=C5)OCO6	CYP2D6
刺五加	HBIN043798	72307	Sesamin	C20H18O6	C1C2C(COC2C3=CC4=C(C=C3)OCO4)C(O1)C5=CC6=C(C=C5)OCO6	SLC6A4
刺五加	HBIN043798	72307	Sesamin	C20H18O6	C1C2C(COC2C3=CC4=C(C=C3)OCO4)C(O1)C5=CC6=C(C=C5)OCO6	STAMBP
刺五加	HBIN043798	72307	Sesamin	C20H18O6	C1C2C(COC2C3=CC4=C(C=C3)OCO4)C(O1)C5=CC6=C(C=C5)OCO6	AOC3
丹参	HBIN031753	5280863	Kaempferol	C15H10O6	C1=CC(=CC=C1C2=C(C(=O)C3=C(C=C(C=C3O2)O)O)O)O	ELAVL3
丹参	HBIN031753	5280863	Kaempferol	C15H10O6	C1=CC(=CC=C1C2=C(C(=O)C3=C(C=C(C=C3O2)O)O)O)O	ARG2
丹参	HBIN031753	5280863	Kaempferol	C15H10O6	C1=CC(=CC=C1C2=C(C(=O)C3=C(C=C(C=C3O2)O)O)O)O	GUSB
丹参	HBIN031753	5280863	Kaempferol	C15H10O6	C1=CC(=CC=C1C2=C(C(=O)C3=C(C=C(C=C3O2)O)O)O)O	SLC16A7
丹参	HBIN031753	5280863	Kaempferol	C15H10O6	C1=CC(=CC=C1C2=C(C(=O)C3=C(C=C(C=C3O2)O)O)O)O	TOP1
丹参	HBIN031753	5280863	Kaempferol	C15H10O6	C1=CC(=CC=C1C2=C(C(=O)C3=C(C=C(C=C3O2)O)O)O)O	ST6GAL1
丹参	HBIN031753	5280863	Kaempferol	C15H10O6	C1=CC(=CC=C1C2=C(C(=O)C3=C(C=C(C=C3O2)O)O)O)O	ACP1
丹参	HBIN031753	5280863	Kaempferol	C15H10O6	C1=CC(=CC=C1C2=C(C(=O)C3=C(C=C(C=C3O2)O)O)O)O	PTPRS
丹参	HBIN031753	5280863	Kaempferol	C15H10O6	C1=CC(=CC=C1C2=C(C(=O)C3=C(C=C(C=C3O2)O)O)O)O	ABCB1
丹参	HBIN031753	5280863	Kaempferol	C15H10O6	C1=CC(=CC=C1C2=C(C(=O)C3=C(C=C(C=C3O2)O)O)O)O	FASN
丹参	HBIN031753	5280863	Kaempferol	C15H10O6	C1=CC(=CC=C1C2=C(C(=O)C3=C(C=C(C=C3O2)O)O)O)O	OPRD1
丹参	HBIN031753	5280863	Kaempferol	C15H10O6	C1=CC(=CC=C1C2=C(C(=O)C3=C(C=C(C=C3O2)O)O)O)O	CBS
丹参	HBIN031753	5280863	Kaempferol	C15H10O6	C1=CC(=CC=C1C2=C(C(=O)C3=C(C=C(C=C3O2)O)O)O)O	CYP1B1
丹参	HBIN031753	5280863	Kaempferol	C15H10O6	C1=CC(=CC=C1C2=C(C(=O)C3=C(C=C(C=C3O2)O)O)O)O	ESR1
丹参	HBIN031753	5280863	Kaempferol	C15H10O6	C1=CC(=CC=C1C2=C(C(=O)C3=C(C=C(C=C3O2)O)O)O)O	ESR2
丹参	HBIN031753	5280863	Kaempferol	C15H10O6	C1=CC(=CC=C1C2=C(C(=O)C3=C(C=C(C=C3O2)O)O)O)O	CREB1
丹参	HBIN031753	5280863	Kaempferol	C15H10O6	C1=CC(=CC=C1C2=C(C(=O)C3=C(C=C(C=C3O2)O)O)O)O	P4HB
丹参	HBIN031753	5280863	Kaempferol	C15H10O6	C1=CC(=CC=C1C2=C(C(=O)C3=C(C=C(C=C3O2)O)O)O)O	AKR1B1
丹参	HBIN031753	5280863	Kaempferol	C15H10O6	C1=CC(=CC=C1C2=C(C(=O)C3=C(C=C(C=C3O2)O)O)O)O	ARG1
丹参	HBIN031753	5280863	Kaempferol	C15H10O6	C1=CC(=CC=C1C2=C(C(=O)C3=C(C=C(C=C3O2)O)O)O)O	MPG
丹参	HBIN031753	5280863	Kaempferol	C15H10O6	C1=CC(=CC=C1C2=C(C(=O)C3=C(C=C(C=C3O2)O)O)O)O	SYN1
丹参	HBIN031753	5280863	Kaempferol	C15H10O6	C1=CC(=CC=C1C2=C(C(=O)C3=C(C=C(C=C3O2)O)O)O)O	NEU3
丹参	HBIN031753	5280863	Kaempferol	C15H10O6	C1=CC(=CC=C1C2=C(C(=O)C3=C(C=C(C=C3O2)O)O)O)O	ST3GAL3
丹参	HBIN031753	5280863	Kaempferol	C15H10O6	C1=CC(=CC=C1C2=C(C(=O)C3=C(C=C(C=C3O2)O)O)O)O	PHGDH
丹参	HBIN031753	5280863	Kaempferol	C15H10O6	C1=CC(=CC=C1C2=C(C(=O)C3=C(C=C(C=C3O2)O)O)O)O	LPO
丹参	HBIN031753	5280863	Kaempferol	C15H10O6	C1=CC(=CC=C1C2=C(C(=O)C3=C(C=C(C=C3O2)O)O)O)O	AKR1A1
丹参	HBIN031753	5280863	Kaempferol	C15H10O6	C1=CC(=CC=C1C2=C(C(=O)C3=C(C=C(C=C3O2)O)O)O)O	PGF
丹参	HBIN031753	5280863	Kaempferol	C15H10O6	C1=CC(=CC=C1C2=C(C(=O)C3=C(C=C(C=C3O2)O)O)O)O	NOX4
丹参	HBIN031753	5280863	Kaempferol	C15H10O6	C1=CC(=CC=C1C2=C(C(=O)C3=C(C=C(C=C3O2)O)O)O)O	ANTXR2
丹参	HBIN031753	5280863	Kaempferol	C15H10O6	C1=CC(=CC=C1C2=C(C(=O)C3=C(C=C(C=C3O2)O)O)O)O	GLO1
丹参	HBIN031753	5280863	Kaempferol	C15H10O6	C1=CC(=CC=C1C2=C(C(=O)C3=C(C=C(C=C3O2)O)O)O)O	DAPK1
丹参	HBIN031753	5280863	Kaempferol	C15H10O6	C1=CC(=CC=C1C2=C(C(=O)C3=C(C=C(C=C3O2)O)O)O)O	ABCG2
丹参	HBIN031753	5280863	Kaempferol	C15H10O6	C1=CC(=CC=C1C2=C(C(=O)C3=C(C=C(C=C3O2)O)O)O)O	PON1
丹参	HBIN031753	5280863	Kaempferol	C15H10O6	C1=CC(=CC=C1C2=C(C(=O)C3=C(C=C(C=C3O2)O)O)O)O	KCND3
丹参	HBIN031753	5280863	Kaempferol	C15H10O6	C1=CC(=CC=C1C2=C(C(=O)C3=C(C=C(C=C3O2)O)O)O)O	CYP2C8
丹参	HBIN031753	5280863	Kaempferol	C15H10O6	C1=CC(=CC=C1C2=C(C(=O)C3=C(C=C(C=C3O2)O)O)O)O	RPS6KA3
丹参	HBIN031753	5280863	Kaempferol	C15H10O6	C1=CC(=CC=C1C2=C(C(=O)C3=C(C=C(C=C3O2)O)O)O)O	NEK6
丹参	HBIN031753	5280863	Kaempferol	C15H10O6	C1=CC(=CC=C1C2=C(C(=O)C3=C(C=C(C=C3O2)O)O)O)O	ELAVL1
丹参	HBIN031753	5280863	Kaempferol	C15H10O6	C1=CC(=CC=C1C2=C(C(=O)C3=C(C=C(C=C3O2)O)O)O)O	CCR4
丹参	HBIN031753	5280863	Kaempferol	C15H10O6	C1=CC(=CC=C1C2=C(C(=O)C3=C(C=C(C=C3O2)O)O)O)O	CA4
丹参	HBIN031753	5280863	Kaempferol	C15H10O6	C1=CC(=CC=C1C2=C(C(=O)C3=C(C=C(C=C3O2)O)O)O)O	NMUR2
丹参	HBIN031753	5280863	Kaempferol	C15H10O6	C1=CC(=CC=C1C2=C(C(=O)C3=C(C=C(C=C3O2)O)O)O)O	MAOA
丹参	HBIN031753	5280863	Kaempferol	C15H10O6	C1=CC(=CC=C1C2=C(C(=O)C3=C(C=C(C=C3O2)O)O)O)O	HSD17B3
丹参	HBIN031753	5280863	Kaempferol	C15H10O6	C1=CC(=CC=C1C2=C(C(=O)C3=C(C=C(C=C3O2)O)O)O)O	KDM4E
丹参	HBIN031753	5280863	Kaempferol	C15H10O6	C1=CC(=CC=C1C2=C(C(=O)C3=C(C=C(C=C3O2)O)O)O)O	ABCC1
丹参	HBIN031753	5280863	Kaempferol	C15H10O6	C1=CC(=CC=C1C2=C(C(=O)C3=C(C=C(C=C3O2)O)O)O)O	CYP1A1
丹参	HBIN031753	5280863	Kaempferol	C15H10O6	C1=CC(=CC=C1C2=C(C(=O)C3=C(C=C(C=C3O2)O)O)O)O	DYRK1A
丹参	HBIN031753	5280863	Kaempferol	C15H10O6	C1=CC(=CC=C1C2=C(C(=O)C3=C(C=C(C=C3O2)O)O)O)O	CBR1
丹参	HBIN031753	5280863	Kaempferol	C15H10O6	C1=CC(=CC=C1C2=C(C(=O)C3=C(C=C(C=C3O2)O)O)O)O	TOP2A
丹参	HBIN031753	5280863	Kaempferol	C15H10O6	C1=CC(=CC=C1C2=C(C(=O)C3=C(C=C(C=C3O2)O)O)O)O	IL2RB
丹参	HBIN031753	5280863	Kaempferol	C15H10O6	C1=CC(=CC=C1C2=C(C(=O)C3=C(C=C(C=C3O2)O)O)O)O	ALOX15B
丹参	HBIN031753	5280863	Kaempferol	C15H10O6	C1=CC(=CC=C1C2=C(C(=O)C3=C(C=C(C=C3O2)O)O)O)O	CA7
丹参	HBIN031753	5280863	Kaempferol	C15H10O6	C1=CC(=CC=C1C2=C(C(=O)C3=C(C=C(C=C3O2)O)O)O)O	ALDH2
丹参	HBIN031753	5280863	Kaempferol	C15H10O6	C1=CC(=CC=C1C2=C(C(=O)C3=C(C=C(C=C3O2)O)O)O)O	ALPI
丹参	HBIN031753	5280863	Kaempferol	C15H10O6	C1=CC(=CC=C1C2=C(C(=O)C3=C(C=C(C=C3O2)O)O)O)O	GPR35
丹参	HBIN031753	5280863	Kaempferol	C15H10O6	C1=CC(=CC=C1C2=C(C(=O)C3=C(C=C(C=C3O2)O)O)O)O	PKN1
丹参	HBIN031753	5280863	Kaempferol	C15H10O6	C1=CC(=CC=C1C2=C(C(=O)C3=C(C=C(C=C3O2)O)O)O)O	AKR1B10
丹参	HBIN031753	5280863	Kaempferol	C15H10O6	C1=CC(=CC=C1C2=C(C(=O)C3=C(C=C(C=C3O2)O)O)O)O	ALOX5
丹参	HBIN031753	5280863	Kaempferol	C15H10O6	C1=CC(=CC=C1C2=C(C(=O)C3=C(C=C(C=C3O2)O)O)O)O	NUAK1
丹参	HBIN031753	5280863	Kaempferol	C15H10O6	C1=CC(=CC=C1C2=C(C(=O)C3=C(C=C(C=C3O2)O)O)O)O	GSTO1
丹参	HBIN031753	5280863	Kaempferol	C15H10O6	C1=CC(=CC=C1C2=C(C(=O)C3=C(C=C(C=C3O2)O)O)O)O	NT5DC1
丹参	HBIN031753	5280863	Kaempferol	C15H10O6	C1=CC(=CC=C1C2=C(C(=O)C3=C(C=C(C=C3O2)O)O)O)O	CALM1
丹参	HBIN031753	5280863	Kaempferol	C15H10O6	C1=CC(=CC=C1C2=C(C(=O)C3=C(C=C(C=C3O2)O)O)O)O	NQO1
丹参	HBIN031753	5280863	Kaempferol	C15H10O6	C1=CC(=CC=C1C2=C(C(=O)C3=C(C=C(C=C3O2)O)O)O)O	TTR
丹参	HBIN031753	5280863	Kaempferol	C15H10O6	C1=CC(=CC=C1C2=C(C(=O)C3=C(C=C(C=C3O2)O)O)O)O	HSD17B1
丹参	HBIN031753	5280863	Kaempferol	C15H10O6	C1=CC(=CC=C1C2=C(C(=O)C3=C(C=C(C=C3O2)O)O)O)O	VEGFA
丹参	HBIN031753	5280863	Kaempferol	C15H10O6	C1=CC(=CC=C1C2=C(C(=O)C3=C(C=C(C=C3O2)O)O)O)O	MPO
丹参	HBIN031753	5280863	Kaempferol	C15H10O6	C1=CC(=CC=C1C2=C(C(=O)C3=C(C=C(C=C3O2)O)O)O)O	ALOX15
丹参	HBIN031753	5280863	Kaempferol	C15H10O6	C1=CC(=CC=C1C2=C(C(=O)C3=C(C=C(C=C3O2)O)O)O)O	GNB1
丹参	HBIN031753	5280863	Kaempferol	C15H10O6	C1=CC(=CC=C1C2=C(C(=O)C3=C(C=C(C=C3O2)O)O)O)O	GNG2
丹参	HBIN031753	5280863	Kaempferol	C15H10O6	C1=CC(=CC=C1C2=C(C(=O)C3=C(C=C(C=C3O2)O)O)O)O	CA3
丹参	HBIN031753	5280863	Kaempferol	C15H10O6	C1=CC(=CC=C1C2=C(C(=O)C3=C(C=C(C=C3O2)O)O)O)O	IL5
丹参	HBIN031753	5280863	Kaempferol	C15H10O6	C1=CC(=CC=C1C2=C(C(=O)C3=C(C=C(C=C3O2)O)O)O)O	GRK6
丹参	HBIN031753	5280863	Kaempferol	C15H10O6	C1=CC(=CC=C1C2=C(C(=O)C3=C(C=C(C=C3O2)O)O)O)O	MAPT
丹参	HBIN031753	5280863	Kaempferol	C15H10O6	C1=CC(=CC=C1C2=C(C(=O)C3=C(C=C(C=C3O2)O)O)O)O	CA13
丹参	HBIN031753	5280863	Kaempferol	C15H10O6	C1=CC(=CC=C1C2=C(C(=O)C3=C(C=C(C=C3O2)O)O)O)O	ESRRB
丹参	HBIN031753	5280863	Kaempferol	C15H10O6	C1=CC(=CC=C1C2=C(C(=O)C3=C(C=C(C=C3O2)O)O)O)O	TERT
丹参	HBIN031753	5280863	Kaempferol	C15H10O6	C1=CC(=CC=C1C2=C(C(=O)C3=C(C=C(C=C3O2)O)O)O)O	CA12
丹参	HBIN031753	5280863	Kaempferol	C15H10O6	C1=CC(=CC=C1C2=C(C(=O)C3=C(C=C(C=C3O2)O)O)O)O	PTPN1
丹参	HBIN031753	5280863	Kaempferol	C15H10O6	C1=CC(=CC=C1C2=C(C(=O)C3=C(C=C(C=C3O2)O)O)O)O	MYLK
丹参	HBIN031753	5280863	Kaempferol	C15H10O6	C1=CC(=CC=C1C2=C(C(=O)C3=C(C=C(C=C3O2)O)O)O)O	DPP4
丹参	HBIN031753	5280863	Kaempferol	C15H10O6	C1=CC(=CC=C1C2=C(C(=O)C3=C(C=C(C=C3O2)O)O)O)O	ACHE
丹参	HBIN031753	5280863	Kaempferol	C15H10O6	C1=CC(=CC=C1C2=C(C(=O)C3=C(C=C(C=C3O2)O)O)O)O	AHR
丹参	HBIN031753	5280863	Kaempferol	C15H10O6	C1=CC(=CC=C1C2=C(C(=O)C3=C(C=C(C=C3O2)O)O)O)O	AKT1
丹参	HBIN031753	5280863	Kaempferol	C15H10O6	C1=CC(=CC=C1C2=C(C(=O)C3=C(C=C(C=C3O2)O)O)O)O	AR
丹参	HBIN031753	5280863	Kaempferol	C15H10O6	C1=CC(=CC=C1C2=C(C(=O)C3=C(C=C(C=C3O2)O)O)O)O	BAX
丹参	HBIN031753	5280863	Kaempferol	C15H10O6	C1=CC(=CC=C1C2=C(C(=O)C3=C(C=C(C=C3O2)O)O)O)O	BCL2
丹参	HBIN031753	5280863	Kaempferol	C15H10O6	C1=CC(=CC=C1C2=C(C(=O)C3=C(C=C(C=C3O2)O)O)O)O	CALM3
丹参	HBIN031753	5280863	Kaempferol	C15H10O6	C1=CC(=CC=C1C2=C(C(=O)C3=C(C=C(C=C3O2)O)O)O)O	CASP3
丹参	HBIN031753	5280863	Kaempferol	C15H10O6	C1=CC(=CC=C1C2=C(C(=O)C3=C(C=C(C=C3O2)O)O)O)O	CHRM1
丹参	HBIN031753	5280863	Kaempferol	C15H10O6	C1=CC(=CC=C1C2=C(C(=O)C3=C(C=C(C=C3O2)O)O)O)O	CYP1A2
丹参	HBIN031753	5280863	Kaempferol	C15H10O6	C1=CC(=CC=C1C2=C(C(=O)C3=C(C=C(C=C3O2)O)O)O)O	CYP3A4
丹参	HBIN031753	5280863	Kaempferol	C15H10O6	C1=CC(=CC=C1C2=C(C(=O)C3=C(C=C(C=C3O2)O)O)O)O	DIO1
丹参	HBIN031753	5280863	Kaempferol	C15H10O6	C1=CC(=CC=C1C2=C(C(=O)C3=C(C=C(C=C3O2)O)O)O)O	GSTM1
丹参	HBIN031753	5280863	Kaempferol	C15H10O6	C1=CC(=CC=C1C2=C(C(=O)C3=C(C=C(C=C3O2)O)O)O)O	GSTM2
丹参	HBIN031753	5280863	Kaempferol	C15H10O6	C1=CC(=CC=C1C2=C(C(=O)C3=C(C=C(C=C3O2)O)O)O)O	GSTP1
丹参	HBIN031753	5280863	Kaempferol	C15H10O6	C1=CC(=CC=C1C2=C(C(=O)C3=C(C=C(C=C3O2)O)O)O)O	HAS2
丹参	HBIN031753	5280863	Kaempferol	C15H10O6	C1=CC(=CC=C1C2=C(C(=O)C3=C(C=C(C=C3O2)O)O)O)O	HMOX1
丹参	HBIN031753	5280863	Kaempferol	C15H10O6	C1=CC(=CC=C1C2=C(C(=O)C3=C(C=C(C=C3O2)O)O)O)O	ICAM1
丹参	HBIN031753	5280863	Kaempferol	C15H10O6	C1=CC(=CC=C1C2=C(C(=O)C3=C(C=C(C=C3O2)O)O)O)O	IKBKB
丹参	HBIN031753	5280863	Kaempferol	C15H10O6	C1=CC(=CC=C1C2=C(C(=O)C3=C(C=C(C=C3O2)O)O)O)O	INSR
丹参	HBIN031753	5280863	Kaempferol	C15H10O6	C1=CC(=CC=C1C2=C(C(=O)C3=C(C=C(C=C3O2)O)O)O)O	JUN
丹参	HBIN031753	5280863	Kaempferol	C15H10O6	C1=CC(=CC=C1C2=C(C(=O)C3=C(C=C(C=C3O2)O)O)O)O	MMP1
丹参	HBIN031753	5280863	Kaempferol	C15H10O6	C1=CC(=CC=C1C2=C(C(=O)C3=C(C=C(C=C3O2)O)O)O)O	NOS2
丹参	HBIN031753	5280863	Kaempferol	C15H10O6	C1=CC(=CC=C1C2=C(C(=O)C3=C(C=C(C=C3O2)O)O)O)O	PGR
丹参	HBIN031753	5280863	Kaempferol	C15H10O6	C1=CC(=CC=C1C2=C(C(=O)C3=C(C=C(C=C3O2)O)O)O)O	POLD1
丹参	HBIN031753	5280863	Kaempferol	C15H10O6	C1=CC(=CC=C1C2=C(C(=O)C3=C(C=C(C=C3O2)O)O)O)O	PPARG
丹参	HBIN031753	5280863	Kaempferol	C15H10O6	C1=CC(=CC=C1C2=C(C(=O)C3=C(C=C(C=C3O2)O)O)O)O	PPP3CA
丹参	HBIN031753	5280863	Kaempferol	C15H10O6	C1=CC(=CC=C1C2=C(C(=O)C3=C(C=C(C=C3O2)O)O)O)O	MAPK8
丹参	HBIN031753	5280863	Kaempferol	C15H10O6	C1=CC(=CC=C1C2=C(C(=O)C3=C(C=C(C=C3O2)O)O)O)O	PRSS1
丹参	HBIN031753	5280863	Kaempferol	C15H10O6	C1=CC(=CC=C1C2=C(C(=O)C3=C(C=C(C=C3O2)O)O)O)O	PSMD3
丹参	HBIN031753	5280863	Kaempferol	C15H10O6	C1=CC(=CC=C1C2=C(C(=O)C3=C(C=C(C=C3O2)O)O)O)O	PTGS1
丹参	HBIN031753	5280863	Kaempferol	C15H10O6	C1=CC(=CC=C1C2=C(C(=O)C3=C(C=C(C=C3O2)O)O)O)O	PTGS2
丹参	HBIN031753	5280863	Kaempferol	C15H10O6	C1=CC(=CC=C1C2=C(C(=O)C3=C(C=C(C=C3O2)O)O)O)O	RELA
丹参	HBIN031753	5280863	Kaempferol	C15H10O6	C1=CC(=CC=C1C2=C(C(=O)C3=C(C=C(C=C3O2)O)O)O)O	SELE
丹参	HBIN031753	5280863	Kaempferol	C15H10O6	C1=CC(=CC=C1C2=C(C(=O)C3=C(C=C(C=C3O2)O)O)O)O	SLC2A4
丹参	HBIN031753	5280863	Kaempferol	C15H10O6	C1=CC(=CC=C1C2=C(C(=O)C3=C(C=C(C=C3O2)O)O)O)O	SLC6A2
丹参	HBIN031753	5280863	Kaempferol	C15H10O6	C1=CC(=CC=C1C2=C(C(=O)C3=C(C=C(C=C3O2)O)O)O)O	SLPI
丹参	HBIN031753	5280863	Kaempferol	C15H10O6	C1=CC(=CC=C1C2=C(C(=O)C3=C(C=C(C=C3O2)O)O)O)O	STAT1
丹参	HBIN031753	5280863	Kaempferol	C15H10O6	C1=CC(=CC=C1C2=C(C(=O)C3=C(C=C(C=C3O2)O)O)O)O	TNF
丹参	HBIN031753	5280863	Kaempferol	C15H10O6	C1=CC(=CC=C1C2=C(C(=O)C3=C(C=C(C=C3O2)O)O)O)O	VCAM1
丹参	HBIN031753	5280863	Kaempferol	C15H10O6	C1=CC(=CC=C1C2=C(C(=O)C3=C(C=C(C=C3O2)O)O)O)O	XDH
丹参	HBIN031753	5280863	Kaempferol	C15H10O6	C1=CC(=CC=C1C2=C(C(=O)C3=C(C=C(C=C3O2)O)O)O)O	AKR1C3
丹参	HBIN031753	5280863	Kaempferol	C15H10O6	C1=CC(=CC=C1C2=C(C(=O)C3=C(C=C(C=C3O2)O)O)O)O	NR1I2
丹参	HBIN031753	5280863	Kaempferol	C15H10O6	C1=CC(=CC=C1C2=C(C(=O)C3=C(C=C(C=C3O2)O)O)O)O	NR1I3
丹参	HBIN031753	5280863	Kaempferol	C15H10O6	C1=CC(=CC=C1C2=C(C(=O)C3=C(C=C(C=C3O2)O)O)O)O	AHSA1
丹参	HBIN031753	5280863	Kaempferol	C15H10O6	C1=CC(=CC=C1C2=C(C(=O)C3=C(C=C(C=C3O2)O)O)O)O	F7
丹参	HBIN031753	5280863	Kaempferol	C15H10O6	C1=CC(=CC=C1C2=C(C(=O)C3=C(C=C(C=C3O2)O)O)O)O	GABRA1
丹参	HBIN031753	5280863	Kaempferol	C15H10O6	C1=CC(=CC=C1C2=C(C(=O)C3=C(C=C(C=C3O2)O)O)O)O	PIM1
丹参	HBIN031753	5280863	Kaempferol	C15H10O6	C1=CC(=CC=C1C2=C(C(=O)C3=C(C=C(C=C3O2)O)O)O)O	MAPK14
丹参	HBIN031753	5280863	Kaempferol	C15H10O6	C1=CC(=CC=C1C2=C(C(=O)C3=C(C=C(C=C3O2)O)O)O)O	CDK1
丹参	HBIN031753	5280863	Kaempferol	C15H10O6	C1=CC(=CC=C1C2=C(C(=O)C3=C(C=C(C=C3O2)O)O)O)O	NCOA2
丹参	HBIN031753	5280863	Kaempferol	C15H10O6	C1=CC(=CC=C1C2=C(C(=O)C3=C(C=C(C=C3O2)O)O)O)O	DPEP1
丹参	HBIN031753	5280863	Kaempferol	C15H10O6	C1=CC(=CC=C1C2=C(C(=O)C3=C(C=C(C=C3O2)O)O)O)O	CDK2
丹参	HBIN031753	5280863	Kaempferol	C15H10O6	C1=CC(=CC=C1C2=C(C(=O)C3=C(C=C(C=C3O2)O)O)O)O	ADRA1B
丹参	HBIN031753	5280863	Kaempferol	C15H10O6	C1=CC(=CC=C1C2=C(C(=O)C3=C(C=C(C=C3O2)O)O)O)O	GSK3B
丹参	HBIN031753	5280863	Kaempferol	C15H10O6	C1=CC(=CC=C1C2=C(C(=O)C3=C(C=C(C=C3O2)O)O)O)O	CHRM2
丹参	HBIN031753	5280863	Kaempferol	C15H10O6	C1=CC(=CC=C1C2=C(C(=O)C3=C(C=C(C=C3O2)O)O)O)O	CCNA2
丹参	HBIN031753	5280863	Kaempferol	C15H10O6	C1=CC(=CC=C1C2=C(C(=O)C3=C(C=C(C=C3O2)O)O)O)O	CA2
丹参	HBIN031753	5280863	Kaempferol	C15H10O6	C1=CC(=CC=C1C2=C(C(=O)C3=C(C=C(C=C3O2)O)O)O)O	CHEK1
丹参	HBIN031753	5280863	Kaempferol	C15H10O6	C1=CC(=CC=C1C2=C(C(=O)C3=C(C=C(C=C3O2)O)O)O)O	CCNB3
丹参	HBIN031753	5280863	Kaempferol	C15H10O6	C1=CC(=CC=C1C2=C(C(=O)C3=C(C=C(C=C3O2)O)O)O)O	CDK5R1
丹参	HBIN031753	5280863	Kaempferol	C15H10O6	C1=CC(=CC=C1C2=C(C(=O)C3=C(C=C(C=C3O2)O)O)O)O	TYR
丹参	HBIN031753	5280863	Kaempferol	C15H10O6	C1=CC(=CC=C1C2=C(C(=O)C3=C(C=C(C=C3O2)O)O)O)O	FLT3
丹参	HBIN031753	5280863	Kaempferol	C15H10O6	C1=CC(=CC=C1C2=C(C(=O)C3=C(C=C(C=C3O2)O)O)O)O	HSD17B2
丹参	HBIN031753	5280863	Kaempferol	C15H10O6	C1=CC(=CC=C1C2=C(C(=O)C3=C(C=C(C=C3O2)O)O)O)O	ESRRA
丹参	HBIN031753	5280863	Kaempferol	C15H10O6	C1=CC(=CC=C1C2=C(C(=O)C3=C(C=C(C=C3O2)O)O)O)O	ADORA1
丹参	HBIN031753	5280863	Kaempferol	C15H10O6	C1=CC(=CC=C1C2=C(C(=O)C3=C(C=C(C=C3O2)O)O)O)O	SYK
丹参	HBIN031753	5280863	Kaempferol	C15H10O6	C1=CC(=CC=C1C2=C(C(=O)C3=C(C=C(C=C3O2)O)O)O)O	MMP9
丹参	HBIN031753	5280863	Kaempferol	C15H10O6	C1=CC(=CC=C1C2=C(C(=O)C3=C(C=C(C=C3O2)O)O)O)O	MMP2
丹参	HBIN031753	5280863	Kaempferol	C15H10O6	C1=CC(=CC=C1C2=C(C(=O)C3=C(C=C(C=C3O2)O)O)O)O	ALOX12
丹参	HBIN031753	5280863	Kaempferol	C15H10O6	C1=CC(=CC=C1C2=C(C(=O)C3=C(C=C(C=C3O2)O)O)O)O	ADORA2A
丹参	HBIN031753	5280863	Kaempferol	C15H10O6	C1=CC(=CC=C1C2=C(C(=O)C3=C(C=C(C=C3O2)O)O)O)O	SLC22A12
丹参	HBIN031753	5280863	Kaempferol	C15H10O6	C1=CC(=CC=C1C2=C(C(=O)C3=C(C=C(C=C3O2)O)O)O)O	CDK6
丹参	HBIN031753	5280863	Kaempferol	C15H10O6	C1=CC(=CC=C1C2=C(C(=O)C3=C(C=C(C=C3O2)O)O)O)O	TNKS2
丹参	HBIN031753	5280863	Kaempferol	C15H10O6	C1=CC(=CC=C1C2=C(C(=O)C3=C(C=C(C=C3O2)O)O)O)O	TNKS
丹参	HBIN031753	5280863	Kaempferol	C15H10O6	C1=CC(=CC=C1C2=C(C(=O)C3=C(C=C(C=C3O2)O)O)O)O	CYP19A1
丹参	HBIN031753	5280863	Kaempferol	C15H10O6	C1=CC(=CC=C1C2=C(C(=O)C3=C(C=C(C=C3O2)O)O)O)O	CSNK2A1
丹参	HBIN031753	5280863	Kaempferol	C15H10O6	C1=CC(=CC=C1C2=C(C(=O)C3=C(C=C(C=C3O2)O)O)O)O	EGFR
丹参	HBIN031753	5280863	Kaempferol	C15H10O6	C1=CC(=CC=C1C2=C(C(=O)C3=C(C=C(C=C3O2)O)O)O)O	AVPR2
丹参	HBIN031753	5280863	Kaempferol	C15H10O6	C1=CC(=CC=C1C2=C(C(=O)C3=C(C=C(C=C3O2)O)O)O)O	IGF1R
丹参	HBIN031753	5280863	Kaempferol	C15H10O6	C1=CC(=CC=C1C2=C(C(=O)C3=C(C=C(C=C3O2)O)O)O)O	F2
丹参	HBIN031753	5280863	Kaempferol	C15H10O6	C1=CC(=CC=C1C2=C(C(=O)C3=C(C=C(C=C3O2)O)O)O)O	AURKB
丹参	HBIN031753	5280863	Kaempferol	C15H10O6	C1=CC(=CC=C1C2=C(C(=O)C3=C(C=C(C=C3O2)O)O)O)O	DRD4
丹参	HBIN031753	5280863	Kaempferol	C15H10O6	C1=CC(=CC=C1C2=C(C(=O)C3=C(C=C(C=C3O2)O)O)O)O	PIK3R1
丹参	HBIN031753	5280863	Kaempferol	C15H10O6	C1=CC(=CC=C1C2=C(C(=O)C3=C(C=C(C=C3O2)O)O)O)O	PYGL
丹参	HBIN031753	5280863	Kaempferol	C15H10O6	C1=CC(=CC=C1C2=C(C(=O)C3=C(C=C(C=C3O2)O)O)O)O	CA1
丹参	HBIN031753	5280863	Kaempferol	C15H10O6	C1=CC(=CC=C1C2=C(C(=O)C3=C(C=C(C=C3O2)O)O)O)O	SRC
丹参	HBIN031753	5280863	Kaempferol	C15H10O6	C1=CC(=CC=C1C2=C(C(=O)C3=C(C=C(C=C3O2)O)O)O)O	PTK2
丹参	HBIN031753	5280863	Kaempferol	C15H10O6	C1=CC(=CC=C1C2=C(C(=O)C3=C(C=C(C=C3O2)O)O)O)O	KDR
丹参	HBIN031753	5280863	Kaempferol	C15H10O6	C1=CC(=CC=C1C2=C(C(=O)C3=C(C=C(C=C3O2)O)O)O)O	MMP13
丹参	HBIN031753	5280863	Kaempferol	C15H10O6	C1=CC(=CC=C1C2=C(C(=O)C3=C(C=C(C=C3O2)O)O)O)O	MMP3
丹参	HBIN031753	5280863	Kaempferol	C15H10O6	C1=CC(=CC=C1C2=C(C(=O)C3=C(C=C(C=C3O2)O)O)O)O	PLK1
丹参	HBIN031753	5280863	Kaempferol	C15H10O6	C1=CC(=CC=C1C2=C(C(=O)C3=C(C=C(C=C3O2)O)O)O)O	CA6
丹参	HBIN031753	5280863	Kaempferol	C15H10O6	C1=CC(=CC=C1C2=C(C(=O)C3=C(C=C(C=C3O2)O)O)O)O	CA14
丹参	HBIN031753	5280863	Kaempferol	C15H10O6	C1=CC(=CC=C1C2=C(C(=O)C3=C(C=C(C=C3O2)O)O)O)O	CA9
丹参	HBIN031753	5280863	Kaempferol	C15H10O6	C1=CC(=CC=C1C2=C(C(=O)C3=C(C=C(C=C3O2)O)O)O)O	MET
丹参	HBIN031753	5280863	Kaempferol	C15H10O6	C1=CC(=CC=C1C2=C(C(=O)C3=C(C=C(C=C3O2)O)O)O)O	NEK2
丹参	HBIN031753	5280863	Kaempferol	C15H10O6	C1=CC(=CC=C1C2=C(C(=O)C3=C(C=C(C=C3O2)O)O)O)O	CXCR1
丹参	HBIN031753	5280863	Kaempferol	C15H10O6	C1=CC(=CC=C1C2=C(C(=O)C3=C(C=C(C=C3O2)O)O)O)O	CAMK2B
丹参	HBIN031753	5280863	Kaempferol	C15H10O6	C1=CC(=CC=C1C2=C(C(=O)C3=C(C=C(C=C3O2)O)O)O)O	ALK
丹参	HBIN031753	5280863	Kaempferol	C15H10O6	C1=CC(=CC=C1C2=C(C(=O)C3=C(C=C(C=C3O2)O)O)O)O	PLA2G1B
丹参	HBIN031753	5280863	Kaempferol	C15H10O6	C1=CC(=CC=C1C2=C(C(=O)C3=C(C=C(C=C3O2)O)O)O)O	CA5A
丹参	HBIN031753	5280863	Kaempferol	C15H10O6	C1=CC(=CC=C1C2=C(C(=O)C3=C(C=C(C=C3O2)O)O)O)O	BACE1
丹参	HBIN031753	5280863	Kaempferol	C15H10O6	C1=CC(=CC=C1C2=C(C(=O)C3=C(C=C(C=C3O2)O)O)O)O	AXL
丹参	HBIN031753	5280863	Kaempferol	C15H10O6	C1=CC(=CC=C1C2=C(C(=O)C3=C(C=C(C=C3O2)O)O)O)O	AKR1C2
丹参	HBIN031753	5280863	Kaempferol	C15H10O6	C1=CC(=CC=C1C2=C(C(=O)C3=C(C=C(C=C3O2)O)O)O)O	AKR1C1
丹参	HBIN031753	5280863	Kaempferol	C15H10O6	C1=CC(=CC=C1C2=C(C(=O)C3=C(C=C(C=C3O2)O)O)O)O	AKR1C4
丹参	HBIN031753	5280863	Kaempferol	C15H10O6	C1=CC(=CC=C1C2=C(C(=O)C3=C(C=C(C=C3O2)O)O)O)O	APP
丹参	HBIN031753	5280863	Kaempferol	C15H10O6	C1=CC(=CC=C1C2=C(C(=O)C3=C(C=C(C=C3O2)O)O)O)O	PARP1
丹参	HBIN031753	5280863	Kaempferol	C15H10O6	C1=CC(=CC=C1C2=C(C(=O)C3=C(C=C(C=C3O2)O)O)O)O	MMP12
丹参	HBIN031753	5280863	Kaempferol	C15H10O6	C1=CC(=CC=C1C2=C(C(=O)C3=C(C=C(C=C3O2)O)O)O)O	CD38
丹参	HBIN031753	5280863	Kaempferol	C15H10O6	C1=CC(=CC=C1C2=C(C(=O)C3=C(C=C(C=C3O2)O)O)O)O	CFTR
丹参	HBIN031753	5280863	Kaempferol	C15H10O6	C1=CC(=CC=C1C2=C(C(=O)C3=C(C=C(C=C3O2)O)O)O)O	PFKFB3
丹参	HBIN031753	5280863	Kaempferol	C15H10O6	C1=CC(=CC=C1C2=C(C(=O)C3=C(C=C(C=C3O2)O)O)O)O	AMY1A
丹参	HBIN031753	5280863	Kaempferol	C15H10O6	C1=CC(=CC=C1C2=C(C(=O)C3=C(C=C(C=C3O2)O)O)O)O	BCHE
丹参	HBIN031753	5280863	Kaempferol	C15H10O6	C1=CC(=CC=C1C2=C(C(=O)C3=C(C=C(C=C3O2)O)O)O)O	CDK5
丹参	HBIN031753	5280863	Kaempferol	C15H10O6	C1=CC(=CC=C1C2=C(C(=O)C3=C(C=C(C=C3O2)O)O)O)O	CCNB1
丹参	HBIN031753	5280863	Kaempferol	C15H10O6	C1=CC(=CC=C1C2=C(C(=O)C3=C(C=C(C=C3O2)O)O)O)O	CCNB2
丹参	HBIN041495	5280343	Quercetin	C15H10O7	C1=CC(=C(C=C1C2=C(C(=O)C3=C(C=C(C=C3O2)O)O)O)O)O	ARG2
丹参	HBIN041495	5280343	Quercetin	C15H10O7	C1=CC(=C(C=C1C2=C(C(=O)C3=C(C=C(C=C3O2)O)O)O)O)O	ELAVL3
丹参	HBIN041495	5280343	Quercetin	C15H10O7	C1=CC(=C(C=C1C2=C(C(=O)C3=C(C=C(C=C3O2)O)O)O)O)O	SLC16A7
丹参	HBIN041495	5280343	Quercetin	C15H10O7	C1=CC(=C(C=C1C2=C(C(=O)C3=C(C=C(C=C3O2)O)O)O)O)O	CYP1B1
丹参	HBIN041495	5280343	Quercetin	C15H10O7	C1=CC(=C(C=C1C2=C(C(=O)C3=C(C=C(C=C3O2)O)O)O)O)O	AKR1B1
丹参	HBIN041495	5280343	Quercetin	C15H10O7	C1=CC(=C(C=C1C2=C(C(=O)C3=C(C=C(C=C3O2)O)O)O)O)O	PHGDH
丹参	HBIN041495	5280343	Quercetin	C15H10O7	C1=CC(=C(C=C1C2=C(C(=O)C3=C(C=C(C=C3O2)O)O)O)O)O	LPO
丹参	HBIN041495	5280343	Quercetin	C15H10O7	C1=CC(=C(C=C1C2=C(C(=O)C3=C(C=C(C=C3O2)O)O)O)O)O	NEU3
丹参	HBIN041495	5280343	Quercetin	C15H10O7	C1=CC(=C(C=C1C2=C(C(=O)C3=C(C=C(C=C3O2)O)O)O)O)O	AKR1A1
丹参	HBIN041495	5280343	Quercetin	C15H10O7	C1=CC(=C(C=C1C2=C(C(=O)C3=C(C=C(C=C3O2)O)O)O)O)O	NOX4
丹参	HBIN041495	5280343	Quercetin	C15H10O7	C1=CC(=C(C=C1C2=C(C(=O)C3=C(C=C(C=C3O2)O)O)O)O)O	GLO1
丹参	HBIN041495	5280343	Quercetin	C15H10O7	C1=CC(=C(C=C1C2=C(C(=O)C3=C(C=C(C=C3O2)O)O)O)O)O	CYP2C8
丹参	HBIN041495	5280343	Quercetin	C15H10O7	C1=CC(=C(C=C1C2=C(C(=O)C3=C(C=C(C=C3O2)O)O)O)O)O	DAPK1
丹参	HBIN041495	5280343	Quercetin	C15H10O7	C1=CC(=C(C=C1C2=C(C(=O)C3=C(C=C(C=C3O2)O)O)O)O)O	NEK6
丹参	HBIN041495	5280343	Quercetin	C15H10O7	C1=CC(=C(C=C1C2=C(C(=O)C3=C(C=C(C=C3O2)O)O)O)O)O	ALOX5
丹参	HBIN041495	5280343	Quercetin	C15H10O7	C1=CC(=C(C=C1C2=C(C(=O)C3=C(C=C(C=C3O2)O)O)O)O)O	ELAVL1
丹参	HBIN041495	5280343	Quercetin	C15H10O7	C1=CC(=C(C=C1C2=C(C(=O)C3=C(C=C(C=C3O2)O)O)O)O)O	ABCG2
丹参	HBIN041495	5280343	Quercetin	C15H10O7	C1=CC(=C(C=C1C2=C(C(=O)C3=C(C=C(C=C3O2)O)O)O)O)O	CA4
丹参	HBIN041495	5280343	Quercetin	C15H10O7	C1=CC(=C(C=C1C2=C(C(=O)C3=C(C=C(C=C3O2)O)O)O)O)O	CCR4
丹参	HBIN041495	5280343	Quercetin	C15H10O7	C1=CC(=C(C=C1C2=C(C(=O)C3=C(C=C(C=C3O2)O)O)O)O)O	ABCC1
丹参	HBIN041495	5280343	Quercetin	C15H10O7	C1=CC(=C(C=C1C2=C(C(=O)C3=C(C=C(C=C3O2)O)O)O)O)O	PKN1
丹参	HBIN041495	5280343	Quercetin	C15H10O7	C1=CC(=C(C=C1C2=C(C(=O)C3=C(C=C(C=C3O2)O)O)O)O)O	MAOA
丹参	HBIN041495	5280343	Quercetin	C15H10O7	C1=CC(=C(C=C1C2=C(C(=O)C3=C(C=C(C=C3O2)O)O)O)O)O	CA7
丹参	HBIN041495	5280343	Quercetin	C15H10O7	C1=CC(=C(C=C1C2=C(C(=O)C3=C(C=C(C=C3O2)O)O)O)O)O	NUAK1
丹参	HBIN041495	5280343	Quercetin	C15H10O7	C1=CC(=C(C=C1C2=C(C(=O)C3=C(C=C(C=C3O2)O)O)O)O)O	CYP1A1
丹参	HBIN041495	5280343	Quercetin	C15H10O7	C1=CC(=C(C=C1C2=C(C(=O)C3=C(C=C(C=C3O2)O)O)O)O)O	GPR35
丹参	HBIN041495	5280343	Quercetin	C15H10O7	C1=CC(=C(C=C1C2=C(C(=O)C3=C(C=C(C=C3O2)O)O)O)O)O	NT5DC1
丹参	HBIN041495	5280343	Quercetin	C15H10O7	C1=CC(=C(C=C1C2=C(C(=O)C3=C(C=C(C=C3O2)O)O)O)O)O	CA3
丹参	HBIN041495	5280343	Quercetin	C15H10O7	C1=CC(=C(C=C1C2=C(C(=O)C3=C(C=C(C=C3O2)O)O)O)O)O	ALOX15
丹参	HBIN041495	5280343	Quercetin	C15H10O7	C1=CC(=C(C=C1C2=C(C(=O)C3=C(C=C(C=C3O2)O)O)O)O)O	CA13
丹参	HBIN041495	5280343	Quercetin	C15H10O7	C1=CC(=C(C=C1C2=C(C(=O)C3=C(C=C(C=C3O2)O)O)O)O)O	MPO
丹参	HBIN041495	5280343	Quercetin	C15H10O7	C1=CC(=C(C=C1C2=C(C(=O)C3=C(C=C(C=C3O2)O)O)O)O)O	HSD17B3
丹参	HBIN041495	5280343	Quercetin	C15H10O7	C1=CC(=C(C=C1C2=C(C(=O)C3=C(C=C(C=C3O2)O)O)O)O)O	APP
丹参	HBIN041495	5280343	Quercetin	C15H10O7	C1=CC(=C(C=C1C2=C(C(=O)C3=C(C=C(C=C3O2)O)O)O)O)O	DPEP1
丹参	HBIN041495	5280343	Quercetin	C15H10O7	C1=CC(=C(C=C1C2=C(C(=O)C3=C(C=C(C=C3O2)O)O)O)O)O	CA12
丹参	HBIN041495	5280343	Quercetin	C15H10O7	C1=CC(=C(C=C1C2=C(C(=O)C3=C(C=C(C=C3O2)O)O)O)O)O	PLA2G1B
丹参	HBIN041495	5280343	Quercetin	C15H10O7	C1=CC(=C(C=C1C2=C(C(=O)C3=C(C=C(C=C3O2)O)O)O)O)O	CAMK2B
丹参	HBIN041495	5280343	Quercetin	C15H10O7	C1=CC(=C(C=C1C2=C(C(=O)C3=C(C=C(C=C3O2)O)O)O)O)O	ADORA1
丹参	HBIN041495	5280343	Quercetin	C15H10O7	C1=CC(=C(C=C1C2=C(C(=O)C3=C(C=C(C=C3O2)O)O)O)O)O	CA6
丹参	HBIN041495	5280343	Quercetin	C15H10O7	C1=CC(=C(C=C1C2=C(C(=O)C3=C(C=C(C=C3O2)O)O)O)O)O	CA5A
丹参	HBIN041495	5280343	Quercetin	C15H10O7	C1=CC(=C(C=C1C2=C(C(=O)C3=C(C=C(C=C3O2)O)O)O)O)O	CXCR1
丹参	HBIN041495	5280343	Quercetin	C15H10O7	C1=CC(=C(C=C1C2=C(C(=O)C3=C(C=C(C=C3O2)O)O)O)O)O	AXL
丹参	HBIN041495	5280343	Quercetin	C15H10O7	C1=CC(=C(C=C1C2=C(C(=O)C3=C(C=C(C=C3O2)O)O)O)O)O	NEK2
丹参	HBIN041495	5280343	Quercetin	C15H10O7	C1=CC(=C(C=C1C2=C(C(=O)C3=C(C=C(C=C3O2)O)O)O)O)O	ADORA2A
丹参	HBIN041495	5280343	Quercetin	C15H10O7	C1=CC(=C(C=C1C2=C(C(=O)C3=C(C=C(C=C3O2)O)O)O)O)O	CDK1
丹参	HBIN041495	5280343	Quercetin	C15H10O7	C1=CC(=C(C=C1C2=C(C(=O)C3=C(C=C(C=C3O2)O)O)O)O)O	CSNK2A1
丹参	HBIN041495	5280343	Quercetin	C15H10O7	C1=CC(=C(C=C1C2=C(C(=O)C3=C(C=C(C=C3O2)O)O)O)O)O	FLT3
丹参	HBIN041495	5280343	Quercetin	C15H10O7	C1=CC(=C(C=C1C2=C(C(=O)C3=C(C=C(C=C3O2)O)O)O)O)O	PYGL
丹参	HBIN041495	5280343	Quercetin	C15H10O7	C1=CC(=C(C=C1C2=C(C(=O)C3=C(C=C(C=C3O2)O)O)O)O)O	CA14
丹参	HBIN041495	5280343	Quercetin	C15H10O7	C1=CC(=C(C=C1C2=C(C(=O)C3=C(C=C(C=C3O2)O)O)O)O)O	AVPR2
丹参	HBIN041495	5280343	Quercetin	C15H10O7	C1=CC(=C(C=C1C2=C(C(=O)C3=C(C=C(C=C3O2)O)O)O)O)O	CA2
丹参	HBIN041495	5280343	Quercetin	C15H10O7	C1=CC(=C(C=C1C2=C(C(=O)C3=C(C=C(C=C3O2)O)O)O)O)O	CYP1A2
丹参	HBIN041495	5280343	Quercetin	C15H10O7	C1=CC(=C(C=C1C2=C(C(=O)C3=C(C=C(C=C3O2)O)O)O)O)O	MMP9
丹参	HBIN041495	5280343	Quercetin	C15H10O7	C1=CC(=C(C=C1C2=C(C(=O)C3=C(C=C(C=C3O2)O)O)O)O)O	AURKB
丹参	HBIN041495	5280343	Quercetin	C15H10O7	C1=CC(=C(C=C1C2=C(C(=O)C3=C(C=C(C=C3O2)O)O)O)O)O	GSK3B
丹参	HBIN041495	5280343	Quercetin	C15H10O7	C1=CC(=C(C=C1C2=C(C(=O)C3=C(C=C(C=C3O2)O)O)O)O)O	BACE1
丹参	HBIN041495	5280343	Quercetin	C15H10O7	C1=CC(=C(C=C1C2=C(C(=O)C3=C(C=C(C=C3O2)O)O)O)O)O	PIK3R1
丹参	HBIN041495	5280343	Quercetin	C15H10O7	C1=CC(=C(C=C1C2=C(C(=O)C3=C(C=C(C=C3O2)O)O)O)O)O	CA9
丹参	HBIN041495	5280343	Quercetin	C15H10O7	C1=CC(=C(C=C1C2=C(C(=O)C3=C(C=C(C=C3O2)O)O)O)O)O	ALK
丹参	HBIN041495	5280343	Quercetin	C15H10O7	C1=CC(=C(C=C1C2=C(C(=O)C3=C(C=C(C=C3O2)O)O)O)O)O	DPP4
丹参	HBIN041495	5280343	Quercetin	C15H10O7	C1=CC(=C(C=C1C2=C(C(=O)C3=C(C=C(C=C3O2)O)O)O)O)O	PIM1
丹参	HBIN041495	5280343	Quercetin	C15H10O7	C1=CC(=C(C=C1C2=C(C(=O)C3=C(C=C(C=C3O2)O)O)O)O)O	PTK2
丹参	HBIN041495	5280343	Quercetin	C15H10O7	C1=CC(=C(C=C1C2=C(C(=O)C3=C(C=C(C=C3O2)O)O)O)O)O	CYP2C9
丹参	HBIN041495	5280343	Quercetin	C15H10O7	C1=CC(=C(C=C1C2=C(C(=O)C3=C(C=C(C=C3O2)O)O)O)O)O	AKT1
丹参	HBIN041495	5280343	Quercetin	C15H10O7	C1=CC(=C(C=C1C2=C(C(=O)C3=C(C=C(C=C3O2)O)O)O)O)O	MMP3
丹参	HBIN041495	5280343	Quercetin	C15H10O7	C1=CC(=C(C=C1C2=C(C(=O)C3=C(C=C(C=C3O2)O)O)O)O)O	IGF1R
丹参	HBIN041495	5280343	Quercetin	C15H10O7	C1=CC(=C(C=C1C2=C(C(=O)C3=C(C=C(C=C3O2)O)O)O)O)O	MMP2
丹参	HBIN041495	5280343	Quercetin	C15H10O7	C1=CC(=C(C=C1C2=C(C(=O)C3=C(C=C(C=C3O2)O)O)O)O)O	MET
丹参	HBIN041495	5280343	Quercetin	C15H10O7	C1=CC(=C(C=C1C2=C(C(=O)C3=C(C=C(C=C3O2)O)O)O)O)O	DRD4
丹参	HBIN041495	5280343	Quercetin	C15H10O7	C1=CC(=C(C=C1C2=C(C(=O)C3=C(C=C(C=C3O2)O)O)O)O)O	MMP13
丹参	HBIN041495	5280343	Quercetin	C15H10O7	C1=CC(=C(C=C1C2=C(C(=O)C3=C(C=C(C=C3O2)O)O)O)O)O	BRAF
丹参	HBIN041495	5280343	Quercetin	C15H10O7	C1=CC(=C(C=C1C2=C(C(=O)C3=C(C=C(C=C3O2)O)O)O)O)O	EGFR
丹参	HBIN041495	5280343	Quercetin	C15H10O7	C1=CC(=C(C=C1C2=C(C(=O)C3=C(C=C(C=C3O2)O)O)O)O)O	CA1
丹参	HBIN041495	5280343	Quercetin	C15H10O7	C1=CC(=C(C=C1C2=C(C(=O)C3=C(C=C(C=C3O2)O)O)O)O)O	F2
丹参	HBIN041495	5280343	Quercetin	C15H10O7	C1=CC(=C(C=C1C2=C(C(=O)C3=C(C=C(C=C3O2)O)O)O)O)O	KDR
丹参	HBIN041495	5280343	Quercetin	C15H10O7	C1=CC(=C(C=C1C2=C(C(=O)C3=C(C=C(C=C3O2)O)O)O)O)O	ST6GAL1
丹参	HBIN041495	5280343	Quercetin	C15H10O7	C1=CC(=C(C=C1C2=C(C(=O)C3=C(C=C(C=C3O2)O)O)O)O)O	TOP1
丹参	HBIN041495	5280343	Quercetin	C15H10O7	C1=CC(=C(C=C1C2=C(C(=O)C3=C(C=C(C=C3O2)O)O)O)O)O	FASN
丹参	HBIN041495	5280343	Quercetin	C15H10O7	C1=CC(=C(C=C1C2=C(C(=O)C3=C(C=C(C=C3O2)O)O)O)O)O	ABCB1
丹参	HBIN041495	5280343	Quercetin	C15H10O7	C1=CC(=C(C=C1C2=C(C(=O)C3=C(C=C(C=C3O2)O)O)O)O)O	PTPRS
丹参	HBIN041495	5280343	Quercetin	C15H10O7	C1=CC(=C(C=C1C2=C(C(=O)C3=C(C=C(C=C3O2)O)O)O)O)O	GUSB
丹参	HBIN041495	5280343	Quercetin	C15H10O7	C1=CC(=C(C=C1C2=C(C(=O)C3=C(C=C(C=C3O2)O)O)O)O)O	ACP1
丹参	HBIN041495	5280343	Quercetin	C15H10O7	C1=CC(=C(C=C1C2=C(C(=O)C3=C(C=C(C=C3O2)O)O)O)O)O	OPRD1
丹参	HBIN041495	5280343	Quercetin	C15H10O7	C1=CC(=C(C=C1C2=C(C(=O)C3=C(C=C(C=C3O2)O)O)O)O)O	ARG1
丹参	HBIN041495	5280343	Quercetin	C15H10O7	C1=CC(=C(C=C1C2=C(C(=O)C3=C(C=C(C=C3O2)O)O)O)O)O	SYN1
丹参	HBIN041495	5280343	Quercetin	C15H10O7	C1=CC(=C(C=C1C2=C(C(=O)C3=C(C=C(C=C3O2)O)O)O)O)O	P4HB
丹参	HBIN041495	5280343	Quercetin	C15H10O7	C1=CC(=C(C=C1C2=C(C(=O)C3=C(C=C(C=C3O2)O)O)O)O)O	CBS
丹参	HBIN041495	5280343	Quercetin	C15H10O7	C1=CC(=C(C=C1C2=C(C(=O)C3=C(C=C(C=C3O2)O)O)O)O)O	MPG
丹参	HBIN041495	5280343	Quercetin	C15H10O7	C1=CC(=C(C=C1C2=C(C(=O)C3=C(C=C(C=C3O2)O)O)O)O)O	ST3GAL3
丹参	HBIN041495	5280343	Quercetin	C15H10O7	C1=CC(=C(C=C1C2=C(C(=O)C3=C(C=C(C=C3O2)O)O)O)O)O	CREB1
丹参	HBIN041495	5280343	Quercetin	C15H10O7	C1=CC(=C(C=C1C2=C(C(=O)C3=C(C=C(C=C3O2)O)O)O)O)O	ANTXR2
丹参	HBIN041495	5280343	Quercetin	C15H10O7	C1=CC(=C(C=C1C2=C(C(=O)C3=C(C=C(C=C3O2)O)O)O)O)O	PGF
丹参	HBIN041495	5280343	Quercetin	C15H10O7	C1=CC(=C(C=C1C2=C(C(=O)C3=C(C=C(C=C3O2)O)O)O)O)O	PON1
丹参	HBIN041495	5280343	Quercetin	C15H10O7	C1=CC(=C(C=C1C2=C(C(=O)C3=C(C=C(C=C3O2)O)O)O)O)O	CBR1
丹参	HBIN041495	5280343	Quercetin	C15H10O7	C1=CC(=C(C=C1C2=C(C(=O)C3=C(C=C(C=C3O2)O)O)O)O)O	KCND3
丹参	HBIN041495	5280343	Quercetin	C15H10O7	C1=CC(=C(C=C1C2=C(C(=O)C3=C(C=C(C=C3O2)O)O)O)O)O	SNCA
丹参	HBIN041495	5280343	Quercetin	C15H10O7	C1=CC(=C(C=C1C2=C(C(=O)C3=C(C=C(C=C3O2)O)O)O)O)O	NMUR2
丹参	HBIN041495	5280343	Quercetin	C15H10O7	C1=CC(=C(C=C1C2=C(C(=O)C3=C(C=C(C=C3O2)O)O)O)O)O	RPS6KA3
丹参	HBIN041495	5280343	Quercetin	C15H10O7	C1=CC(=C(C=C1C2=C(C(=O)C3=C(C=C(C=C3O2)O)O)O)O)O	KDM4E
丹参	HBIN041495	5280343	Quercetin	C15H10O7	C1=CC(=C(C=C1C2=C(C(=O)C3=C(C=C(C=C3O2)O)O)O)O)O	ALPI
丹参	HBIN041495	5280343	Quercetin	C15H10O7	C1=CC(=C(C=C1C2=C(C(=O)C3=C(C=C(C=C3O2)O)O)O)O)O	TERT
丹参	HBIN041495	5280343	Quercetin	C15H10O7	C1=CC(=C(C=C1C2=C(C(=O)C3=C(C=C(C=C3O2)O)O)O)O)O	ALOX15B
丹参	HBIN041495	5280343	Quercetin	C15H10O7	C1=CC(=C(C=C1C2=C(C(=O)C3=C(C=C(C=C3O2)O)O)O)O)O	ESR2
丹参	HBIN041495	5280343	Quercetin	C15H10O7	C1=CC(=C(C=C1C2=C(C(=O)C3=C(C=C(C=C3O2)O)O)O)O)O	QDPR
丹参	HBIN041495	5280343	Quercetin	C15H10O7	C1=CC(=C(C=C1C2=C(C(=O)C3=C(C=C(C=C3O2)O)O)O)O)O	GSTO1
丹参	HBIN041495	5280343	Quercetin	C15H10O7	C1=CC(=C(C=C1C2=C(C(=O)C3=C(C=C(C=C3O2)O)O)O)O)O	MAPT
丹参	HBIN041495	5280343	Quercetin	C15H10O7	C1=CC(=C(C=C1C2=C(C(=O)C3=C(C=C(C=C3O2)O)O)O)O)O	GRK6
丹参	HBIN041495	5280343	Quercetin	C15H10O7	C1=CC(=C(C=C1C2=C(C(=O)C3=C(C=C(C=C3O2)O)O)O)O)O	DYRK1A
丹参	HBIN041495	5280343	Quercetin	C15H10O7	C1=CC(=C(C=C1C2=C(C(=O)C3=C(C=C(C=C3O2)O)O)O)O)O	TTR
丹参	HBIN041495	5280343	Quercetin	C15H10O7	C1=CC(=C(C=C1C2=C(C(=O)C3=C(C=C(C=C3O2)O)O)O)O)O	AKR1B10
丹参	HBIN041495	5280343	Quercetin	C15H10O7	C1=CC(=C(C=C1C2=C(C(=O)C3=C(C=C(C=C3O2)O)O)O)O)O	IL2RB
丹参	HBIN041495	5280343	Quercetin	C15H10O7	C1=CC(=C(C=C1C2=C(C(=O)C3=C(C=C(C=C3O2)O)O)O)O)O	IL5
丹参	HBIN041495	5280343	Quercetin	C15H10O7	C1=CC(=C(C=C1C2=C(C(=O)C3=C(C=C(C=C3O2)O)O)O)O)O	VEGFA
丹参	HBIN041495	5280343	Quercetin	C15H10O7	C1=CC(=C(C=C1C2=C(C(=O)C3=C(C=C(C=C3O2)O)O)O)O)O	ESR1
丹参	HBIN041495	5280343	Quercetin	C15H10O7	C1=CC(=C(C=C1C2=C(C(=O)C3=C(C=C(C=C3O2)O)O)O)O)O	SLC6A3
丹参	HBIN041495	5280343	Quercetin	C15H10O7	C1=CC(=C(C=C1C2=C(C(=O)C3=C(C=C(C=C3O2)O)O)O)O)O	MYLK
丹参	HBIN041495	5280343	Quercetin	C15H10O7	C1=CC(=C(C=C1C2=C(C(=O)C3=C(C=C(C=C3O2)O)O)O)O)O	ACACA
丹参	HBIN041495	5280343	Quercetin	C15H10O7	C1=CC(=C(C=C1C2=C(C(=O)C3=C(C=C(C=C3O2)O)O)O)O)O	ACHE
丹参	HBIN041495	5280343	Quercetin	C15H10O7	C1=CC(=C(C=C1C2=C(C(=O)C3=C(C=C(C=C3O2)O)O)O)O)O	ACP3
丹参	HBIN041495	5280343	Quercetin	C15H10O7	C1=CC(=C(C=C1C2=C(C(=O)C3=C(C=C(C=C3O2)O)O)O)O)O	PARP1
丹参	HBIN041495	5280343	Quercetin	C15H10O7	C1=CC(=C(C=C1C2=C(C(=O)C3=C(C=C(C=C3O2)O)O)O)O)O	ADRB2
丹参	HBIN041495	5280343	Quercetin	C15H10O7	C1=CC(=C(C=C1C2=C(C(=O)C3=C(C=C(C=C3O2)O)O)O)O)O	AHR
丹参	HBIN041495	5280343	Quercetin	C15H10O7	C1=CC(=C(C=C1C2=C(C(=O)C3=C(C=C(C=C3O2)O)O)O)O)O	BIRC5
丹参	HBIN041495	5280343	Quercetin	C15H10O7	C1=CC(=C(C=C1C2=C(C(=O)C3=C(C=C(C=C3O2)O)O)O)O)O	AR
丹参	HBIN041495	5280343	Quercetin	C15H10O7	C1=CC(=C(C=C1C2=C(C(=O)C3=C(C=C(C=C3O2)O)O)O)O)O	BAX
丹参	HBIN041495	5280343	Quercetin	C15H10O7	C1=CC(=C(C=C1C2=C(C(=O)C3=C(C=C(C=C3O2)O)O)O)O)O	CCND1
丹参	HBIN041495	5280343	Quercetin	C15H10O7	C1=CC(=C(C=C1C2=C(C(=O)C3=C(C=C(C=C3O2)O)O)O)O)O	BCL2
丹参	HBIN041495	5280343	Quercetin	C15H10O7	C1=CC(=C(C=C1C2=C(C(=O)C3=C(C=C(C=C3O2)O)O)O)O)O	BCL2L1
丹参	HBIN041495	5280343	Quercetin	C15H10O7	C1=CC(=C(C=C1C2=C(C(=O)C3=C(C=C(C=C3O2)O)O)O)O)O	BMP2
丹参	HBIN041495	5280343	Quercetin	C15H10O7	C1=CC(=C(C=C1C2=C(C(=O)C3=C(C=C(C=C3O2)O)O)O)O)O	CASP3
丹参	HBIN041495	5280343	Quercetin	C15H10O7	C1=CC(=C(C=C1C2=C(C(=O)C3=C(C=C(C=C3O2)O)O)O)O)O	CASP8
丹参	HBIN041495	5280343	Quercetin	C15H10O7	C1=CC(=C(C=C1C2=C(C(=O)C3=C(C=C(C=C3O2)O)O)O)O)O	CASP9
丹参	HBIN041495	5280343	Quercetin	C15H10O7	C1=CC(=C(C=C1C2=C(C(=O)C3=C(C=C(C=C3O2)O)O)O)O)O	CAT
丹参	HBIN041495	5280343	Quercetin	C15H10O7	C1=CC(=C(C=C1C2=C(C(=O)C3=C(C=C(C=C3O2)O)O)O)O)O	CAV1
丹参	HBIN041495	5280343	Quercetin	C15H10O7	C1=CC(=C(C=C1C2=C(C(=O)C3=C(C=C(C=C3O2)O)O)O)O)O	RUNX2
丹参	HBIN041495	5280343	Quercetin	C15H10O7	C1=CC(=C(C=C1C2=C(C(=O)C3=C(C=C(C=C3O2)O)O)O)O)O	RUNX1T1
丹参	HBIN041495	5280343	Quercetin	C15H10O7	C1=CC(=C(C=C1C2=C(C(=O)C3=C(C=C(C=C3O2)O)O)O)O)O	CCNB1
丹参	HBIN041495	5280343	Quercetin	C15H10O7	C1=CC(=C(C=C1C2=C(C(=O)C3=C(C=C(C=C3O2)O)O)O)O)O	CD40LG
丹参	HBIN041495	5280343	Quercetin	C15H10O7	C1=CC(=C(C=C1C2=C(C(=O)C3=C(C=C(C=C3O2)O)O)O)O)O	CDKN1A
丹参	HBIN041495	5280343	Quercetin	C15H10O7	C1=CC(=C(C=C1C2=C(C(=O)C3=C(C=C(C=C3O2)O)O)O)O)O	CDKN2A
丹参	HBIN041495	5280343	Quercetin	C15H10O7	C1=CC(=C(C=C1C2=C(C(=O)C3=C(C=C(C=C3O2)O)O)O)O)O	CHUK
丹参	HBIN041495	5280343	Quercetin	C15H10O7	C1=CC(=C(C=C1C2=C(C(=O)C3=C(C=C(C=C3O2)O)O)O)O)O	COL1A1
丹参	HBIN041495	5280343	Quercetin	C15H10O7	C1=CC(=C(C=C1C2=C(C(=O)C3=C(C=C(C=C3O2)O)O)O)O)O	COL3A1
丹参	HBIN041495	5280343	Quercetin	C15H10O7	C1=CC(=C(C=C1C2=C(C(=O)C3=C(C=C(C=C3O2)O)O)O)O)O	CLDN4
丹参	HBIN041495	5280343	Quercetin	C15H10O7	C1=CC(=C(C=C1C2=C(C(=O)C3=C(C=C(C=C3O2)O)O)O)O)O	CRP
丹参	HBIN041495	5280343	Quercetin	C15H10O7	C1=CC(=C(C=C1C2=C(C(=O)C3=C(C=C(C=C3O2)O)O)O)O)O	CTSD
丹参	HBIN041495	5280343	Quercetin	C15H10O7	C1=CC(=C(C=C1C2=C(C(=O)C3=C(C=C(C=C3O2)O)O)O)O)O	CYP3A4
丹参	HBIN041495	5280343	Quercetin	C15H10O7	C1=CC(=C(C=C1C2=C(C(=O)C3=C(C=C(C=C3O2)O)O)O)O)O	NQO1
丹参	HBIN041495	5280343	Quercetin	C15H10O7	C1=CC(=C(C=C1C2=C(C(=O)C3=C(C=C(C=C3O2)O)O)O)O)O	DIO1
丹参	HBIN041495	5280343	Quercetin	C15H10O7	C1=CC(=C(C=C1C2=C(C(=O)C3=C(C=C(C=C3O2)O)O)O)O)O	E2F1
丹参	HBIN041495	5280343	Quercetin	C15H10O7	C1=CC(=C(C=C1C2=C(C(=O)C3=C(C=C(C=C3O2)O)O)O)O)O	E2F2
丹参	HBIN041495	5280343	Quercetin	C15H10O7	C1=CC(=C(C=C1C2=C(C(=O)C3=C(C=C(C=C3O2)O)O)O)O)O	EGF
丹参	HBIN041495	5280343	Quercetin	C15H10O7	C1=CC(=C(C=C1C2=C(C(=O)C3=C(C=C(C=C3O2)O)O)O)O)O	ELK1
丹参	HBIN041495	5280343	Quercetin	C15H10O7	C1=CC(=C(C=C1C2=C(C(=O)C3=C(C=C(C=C3O2)O)O)O)O)O	ERBB2
丹参	HBIN041495	5280343	Quercetin	C15H10O7	C1=CC(=C(C=C1C2=C(C(=O)C3=C(C=C(C=C3O2)O)O)O)O)O	ERBB3
丹参	HBIN041495	5280343	Quercetin	C15H10O7	C1=CC(=C(C=C1C2=C(C(=O)C3=C(C=C(C=C3O2)O)O)O)O)O	F3
丹参	HBIN041495	5280343	Quercetin	C15H10O7	C1=CC(=C(C=C1C2=C(C(=O)C3=C(C=C(C=C3O2)O)O)O)O)O	FOS
丹参	HBIN041495	5280343	Quercetin	C15H10O7	C1=CC(=C(C=C1C2=C(C(=O)C3=C(C=C(C=C3O2)O)O)O)O)O	GJA1
丹参	HBIN041495	5280343	Quercetin	C15H10O7	C1=CC(=C(C=C1C2=C(C(=O)C3=C(C=C(C=C3O2)O)O)O)O)O	CXCL2
丹参	HBIN041495	5280343	Quercetin	C15H10O7	C1=CC(=C(C=C1C2=C(C(=O)C3=C(C=C(C=C3O2)O)O)O)O)O	GSTM1
丹参	HBIN041495	5280343	Quercetin	C15H10O7	C1=CC(=C(C=C1C2=C(C(=O)C3=C(C=C(C=C3O2)O)O)O)O)O	GSTM2
丹参	HBIN041495	5280343	Quercetin	C15H10O7	C1=CC(=C(C=C1C2=C(C(=O)C3=C(C=C(C=C3O2)O)O)O)O)O	GSTP1
丹参	HBIN041495	5280343	Quercetin	C15H10O7	C1=CC(=C(C=C1C2=C(C(=O)C3=C(C=C(C=C3O2)O)O)O)O)O	HAS2
丹参	HBIN041495	5280343	Quercetin	C15H10O7	C1=CC(=C(C=C1C2=C(C(=O)C3=C(C=C(C=C3O2)O)O)O)O)O	HIF1A
丹参	HBIN041495	5280343	Quercetin	C15H10O7	C1=CC(=C(C=C1C2=C(C(=O)C3=C(C=C(C=C3O2)O)O)O)O)O	HK2
丹参	HBIN041495	5280343	Quercetin	C15H10O7	C1=CC(=C(C=C1C2=C(C(=O)C3=C(C=C(C=C3O2)O)O)O)O)O	HMOX1
丹参	HBIN041495	5280343	Quercetin	C15H10O7	C1=CC(=C(C=C1C2=C(C(=O)C3=C(C=C(C=C3O2)O)O)O)O)O	HSF1
丹参	HBIN041495	5280343	Quercetin	C15H10O7	C1=CC(=C(C=C1C2=C(C(=O)C3=C(C=C(C=C3O2)O)O)O)O)O	HSPA5
丹参	HBIN041495	5280343	Quercetin	C15H10O7	C1=CC(=C(C=C1C2=C(C(=O)C3=C(C=C(C=C3O2)O)O)O)O)O	HSPB1
丹参	HBIN041495	5280343	Quercetin	C15H10O7	C1=CC(=C(C=C1C2=C(C(=O)C3=C(C=C(C=C3O2)O)O)O)O)O	ICAM1
丹参	HBIN041495	5280343	Quercetin	C15H10O7	C1=CC(=C(C=C1C2=C(C(=O)C3=C(C=C(C=C3O2)O)O)O)O)O	IFNG
丹参	HBIN041495	5280343	Quercetin	C15H10O7	C1=CC(=C(C=C1C2=C(C(=O)C3=C(C=C(C=C3O2)O)O)O)O)O	IGF2
丹参	HBIN041495	5280343	Quercetin	C15H10O7	C1=CC(=C(C=C1C2=C(C(=O)C3=C(C=C(C=C3O2)O)O)O)O)O	IGFBP3
丹参	HBIN041495	5280343	Quercetin	C15H10O7	C1=CC(=C(C=C1C2=C(C(=O)C3=C(C=C(C=C3O2)O)O)O)O)O	IL1A
丹参	HBIN041495	5280343	Quercetin	C15H10O7	C1=CC(=C(C=C1C2=C(C(=O)C3=C(C=C(C=C3O2)O)O)O)O)O	IL1B
丹参	HBIN041495	5280343	Quercetin	C15H10O7	C1=CC(=C(C=C1C2=C(C(=O)C3=C(C=C(C=C3O2)O)O)O)O)O	IL2
丹参	HBIN041495	5280343	Quercetin	C15H10O7	C1=CC(=C(C=C1C2=C(C(=O)C3=C(C=C(C=C3O2)O)O)O)O)O	IL6
丹参	HBIN041495	5280343	Quercetin	C15H10O7	C1=CC(=C(C=C1C2=C(C(=O)C3=C(C=C(C=C3O2)O)O)O)O)O	CXCL8
丹参	HBIN041495	5280343	Quercetin	C15H10O7	C1=CC(=C(C=C1C2=C(C(=O)C3=C(C=C(C=C3O2)O)O)O)O)O	IL10
丹参	HBIN041495	5280343	Quercetin	C15H10O7	C1=CC(=C(C=C1C2=C(C(=O)C3=C(C=C(C=C3O2)O)O)O)O)O	CXCL10
丹参	HBIN041495	5280343	Quercetin	C15H10O7	C1=CC(=C(C=C1C2=C(C(=O)C3=C(C=C(C=C3O2)O)O)O)O)O	INSR
丹参	HBIN041495	5280343	Quercetin	C15H10O7	C1=CC(=C(C=C1C2=C(C(=O)C3=C(C=C(C=C3O2)O)O)O)O)O	IRF1
丹参	HBIN041495	5280343	Quercetin	C15H10O7	C1=CC(=C(C=C1C2=C(C(=O)C3=C(C=C(C=C3O2)O)O)O)O)O	EIF6
丹参	HBIN041495	5280343	Quercetin	C15H10O7	C1=CC(=C(C=C1C2=C(C(=O)C3=C(C=C(C=C3O2)O)O)O)O)O	JUN
丹参	HBIN041495	5280343	Quercetin	C15H10O7	C1=CC(=C(C=C1C2=C(C(=O)C3=C(C=C(C=C3O2)O)O)O)O)O	KCNH2
丹参	HBIN041495	5280343	Quercetin	C15H10O7	C1=CC(=C(C=C1C2=C(C(=O)C3=C(C=C(C=C3O2)O)O)O)O)O	MAOB
丹参	HBIN041495	5280343	Quercetin	C15H10O7	C1=CC(=C(C=C1C2=C(C(=O)C3=C(C=C(C=C3O2)O)O)O)O)O	MMP1
丹参	HBIN041495	5280343	Quercetin	C15H10O7	C1=CC(=C(C=C1C2=C(C(=O)C3=C(C=C(C=C3O2)O)O)O)O)O	MYC
丹参	HBIN041495	5280343	Quercetin	C15H10O7	C1=CC(=C(C=C1C2=C(C(=O)C3=C(C=C(C=C3O2)O)O)O)O)O	NFE2L2
丹参	HBIN041495	5280343	Quercetin	C15H10O7	C1=CC(=C(C=C1C2=C(C(=O)C3=C(C=C(C=C3O2)O)O)O)O)O	NFKBIA
丹参	HBIN041495	5280343	Quercetin	C15H10O7	C1=CC(=C(C=C1C2=C(C(=O)C3=C(C=C(C=C3O2)O)O)O)O)O	NKX3-1
丹参	HBIN041495	5280343	Quercetin	C15H10O7	C1=CC(=C(C=C1C2=C(C(=O)C3=C(C=C(C=C3O2)O)O)O)O)O	NOS2
丹参	HBIN041495	5280343	Quercetin	C15H10O7	C1=CC(=C(C=C1C2=C(C(=O)C3=C(C=C(C=C3O2)O)O)O)O)O	NOS3
丹参	HBIN041495	5280343	Quercetin	C15H10O7	C1=CC(=C(C=C1C2=C(C(=O)C3=C(C=C(C=C3O2)O)O)O)O)O	ODC1
丹参	HBIN041495	5280343	Quercetin	C15H10O7	C1=CC(=C(C=C1C2=C(C(=O)C3=C(C=C(C=C3O2)O)O)O)O)O	SERPINE1
丹参	HBIN041495	5280343	Quercetin	C15H10O7	C1=CC(=C(C=C1C2=C(C(=O)C3=C(C=C(C=C3O2)O)O)O)O)O	PCOLCE
丹参	HBIN041495	5280343	Quercetin	C15H10O7	C1=CC(=C(C=C1C2=C(C(=O)C3=C(C=C(C=C3O2)O)O)O)O)O	PLAT
丹参	HBIN041495	5280343	Quercetin	C15H10O7	C1=CC(=C(C=C1C2=C(C(=O)C3=C(C=C(C=C3O2)O)O)O)O)O	PLAU
丹参	HBIN041495	5280343	Quercetin	C15H10O7	C1=CC(=C(C=C1C2=C(C(=O)C3=C(C=C(C=C3O2)O)O)O)O)O	POLD1
丹参	HBIN041495	5280343	Quercetin	C15H10O7	C1=CC(=C(C=C1C2=C(C(=O)C3=C(C=C(C=C3O2)O)O)O)O)O	POR
丹参	HBIN041495	5280343	Quercetin	C15H10O7	C1=CC(=C(C=C1C2=C(C(=O)C3=C(C=C(C=C3O2)O)O)O)O)O	PPARA
丹参	HBIN041495	5280343	Quercetin	C15H10O7	C1=CC(=C(C=C1C2=C(C(=O)C3=C(C=C(C=C3O2)O)O)O)O)O	PPARD
丹参	HBIN041495	5280343	Quercetin	C15H10O7	C1=CC(=C(C=C1C2=C(C(=O)C3=C(C=C(C=C3O2)O)O)O)O)O	PPARG
丹参	HBIN041495	5280343	Quercetin	C15H10O7	C1=CC(=C(C=C1C2=C(C(=O)C3=C(C=C(C=C3O2)O)O)O)O)O	PRKCA
丹参	HBIN041495	5280343	Quercetin	C15H10O7	C1=CC(=C(C=C1C2=C(C(=O)C3=C(C=C(C=C3O2)O)O)O)O)O	PRKCB
丹参	HBIN041495	5280343	Quercetin	C15H10O7	C1=CC(=C(C=C1C2=C(C(=O)C3=C(C=C(C=C3O2)O)O)O)O)O	MAPK1
丹参	HBIN041495	5280343	Quercetin	C15H10O7	C1=CC(=C(C=C1C2=C(C(=O)C3=C(C=C(C=C3O2)O)O)O)O)O	MAPK3
丹参	HBIN041495	5280343	Quercetin	C15H10O7	C1=CC(=C(C=C1C2=C(C(=O)C3=C(C=C(C=C3O2)O)O)O)O)O	PRSS1
丹参	HBIN041495	5280343	Quercetin	C15H10O7	C1=CC(=C(C=C1C2=C(C(=O)C3=C(C=C(C=C3O2)O)O)O)O)O	PSMD3
丹参	HBIN041495	5280343	Quercetin	C15H10O7	C1=CC(=C(C=C1C2=C(C(=O)C3=C(C=C(C=C3O2)O)O)O)O)O	PTEN
丹参	HBIN041495	5280343	Quercetin	C15H10O7	C1=CC(=C(C=C1C2=C(C(=O)C3=C(C=C(C=C3O2)O)O)O)O)O	PTGER3
丹参	HBIN041495	5280343	Quercetin	C15H10O7	C1=CC(=C(C=C1C2=C(C(=O)C3=C(C=C(C=C3O2)O)O)O)O)O	PTGS1
丹参	HBIN041495	5280343	Quercetin	C15H10O7	C1=CC(=C(C=C1C2=C(C(=O)C3=C(C=C(C=C3O2)O)O)O)O)O	PTGS2
丹参	HBIN041495	5280343	Quercetin	C15H10O7	C1=CC(=C(C=C1C2=C(C(=O)C3=C(C=C(C=C3O2)O)O)O)O)O	RAF1
丹参	HBIN041495	5280343	Quercetin	C15H10O7	C1=CC(=C(C=C1C2=C(C(=O)C3=C(C=C(C=C3O2)O)O)O)O)O	RASA1
丹参	HBIN041495	5280343	Quercetin	C15H10O7	C1=CC(=C(C=C1C2=C(C(=O)C3=C(C=C(C=C3O2)O)O)O)O)O	RB1
丹参	HBIN041495	5280343	Quercetin	C15H10O7	C1=CC(=C(C=C1C2=C(C(=O)C3=C(C=C(C=C3O2)O)O)O)O)O	RELA
丹参	HBIN041495	5280343	Quercetin	C15H10O7	C1=CC(=C(C=C1C2=C(C(=O)C3=C(C=C(C=C3O2)O)O)O)O)O	RXRA
丹参	HBIN041495	5280343	Quercetin	C15H10O7	C1=CC(=C(C=C1C2=C(C(=O)C3=C(C=C(C=C3O2)O)O)O)O)O	SCN5A
丹参	HBIN041495	5280343	Quercetin	C15H10O7	C1=CC(=C(C=C1C2=C(C(=O)C3=C(C=C(C=C3O2)O)O)O)O)O	CCL2
丹参	HBIN041495	5280343	Quercetin	C15H10O7	C1=CC(=C(C=C1C2=C(C(=O)C3=C(C=C(C=C3O2)O)O)O)O)O	CXCL11
丹参	HBIN041495	5280343	Quercetin	C15H10O7	C1=CC(=C(C=C1C2=C(C(=O)C3=C(C=C(C=C3O2)O)O)O)O)O	SELE
丹参	HBIN041495	5280343	Quercetin	C15H10O7	C1=CC(=C(C=C1C2=C(C(=O)C3=C(C=C(C=C3O2)O)O)O)O)O	SLC2A4
丹参	HBIN041495	5280343	Quercetin	C15H10O7	C1=CC(=C(C=C1C2=C(C(=O)C3=C(C=C(C=C3O2)O)O)O)O)O	SOD1
丹参	HBIN041495	5280343	Quercetin	C15H10O7	C1=CC(=C(C=C1C2=C(C(=O)C3=C(C=C(C=C3O2)O)O)O)O)O	SOD3
丹参	HBIN041495	5280343	Quercetin	C15H10O7	C1=CC(=C(C=C1C2=C(C(=O)C3=C(C=C(C=C3O2)O)O)O)O)O	SPP1
丹参	HBIN041495	5280343	Quercetin	C15H10O7	C1=CC(=C(C=C1C2=C(C(=O)C3=C(C=C(C=C3O2)O)O)O)O)O	STAT1
丹参	HBIN041495	5280343	Quercetin	C15H10O7	C1=CC(=C(C=C1C2=C(C(=O)C3=C(C=C(C=C3O2)O)O)O)O)O	SULT1E1
丹参	HBIN041495	5280343	Quercetin	C15H10O7	C1=CC(=C(C=C1C2=C(C(=O)C3=C(C=C(C=C3O2)O)O)O)O)O	TGFB1
丹参	HBIN041495	5280343	Quercetin	C15H10O7	C1=CC(=C(C=C1C2=C(C(=O)C3=C(C=C(C=C3O2)O)O)O)O)O	THBD
丹参	HBIN041495	5280343	Quercetin	C15H10O7	C1=CC(=C(C=C1C2=C(C(=O)C3=C(C=C(C=C3O2)O)O)O)O)O	TNF
丹参	HBIN041495	5280343	Quercetin	C15H10O7	C1=CC(=C(C=C1C2=C(C(=O)C3=C(C=C(C=C3O2)O)O)O)O)O	TOP2A
丹参	HBIN041495	5280343	Quercetin	C15H10O7	C1=CC(=C(C=C1C2=C(C(=O)C3=C(C=C(C=C3O2)O)O)O)O)O	TP53
丹参	HBIN041495	5280343	Quercetin	C15H10O7	C1=CC(=C(C=C1C2=C(C(=O)C3=C(C=C(C=C3O2)O)O)O)O)O	VCAM1
丹参	HBIN041495	5280343	Quercetin	C15H10O7	C1=CC(=C(C=C1C2=C(C(=O)C3=C(C=C(C=C3O2)O)O)O)O)O	XDH
丹参	HBIN041495	5280343	Quercetin	C15H10O7	C1=CC(=C(C=C1C2=C(C(=O)C3=C(C=C(C=C3O2)O)O)O)O)O	DCAF5
丹参	HBIN041495	5280343	Quercetin	C15H10O7	C1=CC(=C(C=C1C2=C(C(=O)C3=C(C=C(C=C3O2)O)O)O)O)O	NR1I2
丹参	HBIN041495	5280343	Quercetin	C15H10O7	C1=CC(=C(C=C1C2=C(C(=O)C3=C(C=C(C=C3O2)O)O)O)O)O	MGAM
丹参	HBIN041495	5280343	Quercetin	C15H10O7	C1=CC(=C(C=C1C2=C(C(=O)C3=C(C=C(C=C3O2)O)O)O)O)O	NPEPPS
丹参	HBIN041495	5280343	Quercetin	C15H10O7	C1=CC(=C(C=C1C2=C(C(=O)C3=C(C=C(C=C3O2)O)O)O)O)O	NR1I3
丹参	HBIN041495	5280343	Quercetin	C15H10O7	C1=CC(=C(C=C1C2=C(C(=O)C3=C(C=C(C=C3O2)O)O)O)O)O	ACAA2
丹参	HBIN041495	5280343	Quercetin	C15H10O7	C1=CC(=C(C=C1C2=C(C(=O)C3=C(C=C(C=C3O2)O)O)O)O)O	AHSA1
丹参	HBIN041495	5280343	Quercetin	C15H10O7	C1=CC(=C(C=C1C2=C(C(=O)C3=C(C=C(C=C3O2)O)O)O)O)O	RASSF1
丹参	HBIN041495	5280343	Quercetin	C15H10O7	C1=CC(=C(C=C1C2=C(C(=O)C3=C(C=C(C=C3O2)O)O)O)O)O	CHEK2
丹参	HBIN041495	5280343	Quercetin	C15H10O7	C1=CC(=C(C=C1C2=C(C(=O)C3=C(C=C(C=C3O2)O)O)O)O)O	DUOX2
丹参	HBIN041495	5280343	Quercetin	C15H10O7	C1=CC(=C(C=C1C2=C(C(=O)C3=C(C=C(C=C3O2)O)O)O)O)O	HERC5
丹参	HBIN041495	5280343	Quercetin	C15H10O7	C1=CC(=C(C=C1C2=C(C(=O)C3=C(C=C(C=C3O2)O)O)O)O)O	NCF1
丹参	HBIN041495	5280343	Quercetin	C15H10O7	C1=CC(=C(C=C1C2=C(C(=O)C3=C(C=C(C=C3O2)O)O)O)O)O	F7
丹参	HBIN041495	5280343	Quercetin	C15H10O7	C1=CC(=C(C=C1C2=C(C(=O)C3=C(C=C(C=C3O2)O)O)O)O)O	GABRA1
丹参	HBIN041495	5280343	Quercetin	C15H10O7	C1=CC(=C(C=C1C2=C(C(=O)C3=C(C=C(C=C3O2)O)O)O)O)O	MAPK14
丹参	HBIN041495	5280343	Quercetin	C15H10O7	C1=CC(=C(C=C1C2=C(C(=O)C3=C(C=C(C=C3O2)O)O)O)O)O	CDK2
丹参	HBIN041495	5280343	Quercetin	C15H10O7	C1=CC(=C(C=C1C2=C(C(=O)C3=C(C=C(C=C3O2)O)O)O)O)O	CCNA2
丹参	HBIN041495	5280343	Quercetin	C15H10O7	C1=CC(=C(C=C1C2=C(C(=O)C3=C(C=C(C=C3O2)O)O)O)O)O	CHEK1
丹参	HBIN041495	5280343	Quercetin	C15H10O7	C1=CC(=C(C=C1C2=C(C(=O)C3=C(C=C(C=C3O2)O)O)O)O)O	NCOA2
丹参	HBIN041495	5280343	Quercetin	C15H10O7	C1=CC(=C(C=C1C2=C(C(=O)C3=C(C=C(C=C3O2)O)O)O)O)O	CCNB3
丹参	HBIN041495	5280343	Quercetin	C15H10O7	C1=CC(=C(C=C1C2=C(C(=O)C3=C(C=C(C=C3O2)O)O)O)O)O	CDK5R1
丹参	HBIN041495	5280343	Quercetin	C15H10O7	C1=CC(=C(C=C1C2=C(C(=O)C3=C(C=C(C=C3O2)O)O)O)O)O	CYP19A1
丹参	HBIN041495	5280343	Quercetin	C15H10O7	C1=CC(=C(C=C1C2=C(C(=O)C3=C(C=C(C=C3O2)O)O)O)O)O	SRC
丹参	HBIN041495	5280343	Quercetin	C15H10O7	C1=CC(=C(C=C1C2=C(C(=O)C3=C(C=C(C=C3O2)O)O)O)O)O	HSD17B2
丹参	HBIN041495	5280343	Quercetin	C15H10O7	C1=CC(=C(C=C1C2=C(C(=O)C3=C(C=C(C=C3O2)O)O)O)O)O	PLK1
丹参	HBIN041495	5280343	Quercetin	C15H10O7	C1=CC(=C(C=C1C2=C(C(=O)C3=C(C=C(C=C3O2)O)O)O)O)O	ALOX12
丹参	HBIN041495	5280343	Quercetin	C15H10O7	C1=CC(=C(C=C1C2=C(C(=O)C3=C(C=C(C=C3O2)O)O)O)O)O	AKR1C2
丹参	HBIN041495	5280343	Quercetin	C15H10O7	C1=CC(=C(C=C1C2=C(C(=O)C3=C(C=C(C=C3O2)O)O)O)O)O	AKR1C1
丹参	HBIN041495	5280343	Quercetin	C15H10O7	C1=CC(=C(C=C1C2=C(C(=O)C3=C(C=C(C=C3O2)O)O)O)O)O	AKR1C3
丹参	HBIN041495	5280343	Quercetin	C15H10O7	C1=CC(=C(C=C1C2=C(C(=O)C3=C(C=C(C=C3O2)O)O)O)O)O	AKR1C4
丹参	HBIN041495	5280343	Quercetin	C15H10O7	C1=CC(=C(C=C1C2=C(C(=O)C3=C(C=C(C=C3O2)O)O)O)O)O	SYK
丹参	HBIN041495	5280343	Quercetin	C15H10O7	C1=CC(=C(C=C1C2=C(C(=O)C3=C(C=C(C=C3O2)O)O)O)O)O	PIK3CG
丹参	HBIN041495	5280343	Quercetin	C15H10O7	C1=CC(=C(C=C1C2=C(C(=O)C3=C(C=C(C=C3O2)O)O)O)O)O	APEX1
丹参	HBIN041495	5280343	Quercetin	C15H10O7	C1=CC(=C(C=C1C2=C(C(=O)C3=C(C=C(C=C3O2)O)O)O)O)O	SLC22A12
丹参	HBIN041495	5280343	Quercetin	C15H10O7	C1=CC(=C(C=C1C2=C(C(=O)C3=C(C=C(C=C3O2)O)O)O)O)O	CDK6
丹参	HBIN041495	5280343	Quercetin	C15H10O7	C1=CC(=C(C=C1C2=C(C(=O)C3=C(C=C(C=C3O2)O)O)O)O)O	TYR
丹参	HBIN041495	5280343	Quercetin	C15H10O7	C1=CC(=C(C=C1C2=C(C(=O)C3=C(C=C(C=C3O2)O)O)O)O)O	HSD17B1
丹参	HBIN041495	5280343	Quercetin	C15H10O7	C1=CC(=C(C=C1C2=C(C(=O)C3=C(C=C(C=C3O2)O)O)O)O)O	ESRRA
丹参	HBIN041495	5280343	Quercetin	C15H10O7	C1=CC(=C(C=C1C2=C(C(=O)C3=C(C=C(C=C3O2)O)O)O)O)O	MMP12
丹参	HBIN041495	5280343	Quercetin	C15H10O7	C1=CC(=C(C=C1C2=C(C(=O)C3=C(C=C(C=C3O2)O)O)O)O)O	CD38
丹参	HBIN041495	5280343	Quercetin	C15H10O7	C1=CC(=C(C=C1C2=C(C(=O)C3=C(C=C(C=C3O2)O)O)O)O)O	TNKS2
丹参	HBIN041495	5280343	Quercetin	C15H10O7	C1=CC(=C(C=C1C2=C(C(=O)C3=C(C=C(C=C3O2)O)O)O)O)O	TNKS
丹参	HBIN041495	5280343	Quercetin	C15H10O7	C1=CC(=C(C=C1C2=C(C(=O)C3=C(C=C(C=C3O2)O)O)O)O)O	CDK5
丹参	HBIN041495	5280343	Quercetin	C15H10O7	C1=CC(=C(C=C1C2=C(C(=O)C3=C(C=C(C=C3O2)O)O)O)O)O	CCNB2
丹参	HBIN016408	5280443	Apigenin	C15H10O5	C1=CC(=CC=C1C2=CC(=O)C3=C(C=C(C=C3O2)O)O)O	GUSB
丹参	HBIN016408	5280443	Apigenin	C15H10O5	C1=CC(=CC=C1C2=CC(=O)C3=C(C=C(C=C3O2)O)O)O	CYP1B1
丹参	HBIN016408	5280443	Apigenin	C15H10O5	C1=CC(=CC=C1C2=CC(=O)C3=C(C=C(C=C3O2)O)O)O	AKR1B1
丹参	HBIN016408	5280443	Apigenin	C15H10O5	C1=CC(=CC=C1C2=CC(=O)C3=C(C=C(C=C3O2)O)O)O	ESR2
丹参	HBIN016408	5280443	Apigenin	C15H10O5	C1=CC(=CC=C1C2=CC(=O)C3=C(C=C(C=C3O2)O)O)O	ESR1
丹参	HBIN016408	5280443	Apigenin	C15H10O5	C1=CC(=CC=C1C2=CC(=O)C3=C(C=C(C=C3O2)O)O)O	TNKS
丹参	HBIN016408	5280443	Apigenin	C15H10O5	C1=CC(=CC=C1C2=CC(=O)C3=C(C=C(C=C3O2)O)O)O	ABCB1
丹参	HBIN016408	5280443	Apigenin	C15H10O5	C1=CC(=CC=C1C2=CC(=O)C3=C(C=C(C=C3O2)O)O)O	NOX4
丹参	HBIN016408	5280443	Apigenin	C15H10O5	C1=CC(=CC=C1C2=CC(=O)C3=C(C=C(C=C3O2)O)O)O	ABCG2
丹参	HBIN016408	5280443	Apigenin	C15H10O5	C1=CC(=CC=C1C2=CC(=O)C3=C(C=C(C=C3O2)O)O)O	ABCC1
丹参	HBIN016408	5280443	Apigenin	C15H10O5	C1=CC(=CC=C1C2=CC(=O)C3=C(C=C(C=C3O2)O)O)O	AKR1B10
丹参	HBIN016408	5280443	Apigenin	C15H10O5	C1=CC(=CC=C1C2=CC(=O)C3=C(C=C(C=C3O2)O)O)O	TTR
丹参	HBIN016408	5280443	Apigenin	C15H10O5	C1=CC(=CC=C1C2=CC(=O)C3=C(C=C(C=C3O2)O)O)O	TNKS2
丹参	HBIN016408	5280443	Apigenin	C15H10O5	C1=CC(=CC=C1C2=CC(=O)C3=C(C=C(C=C3O2)O)O)O	MAOA
丹参	HBIN016408	5280443	Apigenin	C15H10O5	C1=CC(=CC=C1C2=CC(=O)C3=C(C=C(C=C3O2)O)O)O	HSD17B1
丹参	HBIN016408	5280443	Apigenin	C15H10O5	C1=CC(=CC=C1C2=CC(=O)C3=C(C=C(C=C3O2)O)O)O	MPO
丹参	HBIN016408	5280443	Apigenin	C15H10O5	C1=CC(=CC=C1C2=CC(=O)C3=C(C=C(C=C3O2)O)O)O	AR
丹参	HBIN016408	5280443	Apigenin	C15H10O5	C1=CC(=CC=C1C2=CC(=O)C3=C(C=C(C=C3O2)O)O)O	ADORA1
丹参	HBIN016408	5280443	Apigenin	C15H10O5	C1=CC(=CC=C1C2=CC(=O)C3=C(C=C(C=C3O2)O)O)O	CYP19A1
丹参	HBIN016408	5280443	Apigenin	C15H10O5	C1=CC(=CC=C1C2=CC(=O)C3=C(C=C(C=C3O2)O)O)O	ADORA2A
丹参	HBIN016408	5280443	Apigenin	C15H10O5	C1=CC(=CC=C1C2=CC(=O)C3=C(C=C(C=C3O2)O)O)O	ACHE
丹参	HBIN016408	5280443	Apigenin	C15H10O5	C1=CC(=CC=C1C2=CC(=O)C3=C(C=C(C=C3O2)O)O)O	CFTR
丹参	HBIN016408	5280443	Apigenin	C15H10O5	C1=CC(=CC=C1C2=CC(=O)C3=C(C=C(C=C3O2)O)O)O	CDK6
丹参	HBIN016408	5280443	Apigenin	C15H10O5	C1=CC(=CC=C1C2=CC(=O)C3=C(C=C(C=C3O2)O)O)O	CYP1A2
丹参	HBIN016408	5280443	Apigenin	C15H10O5	C1=CC(=CC=C1C2=CC(=O)C3=C(C=C(C=C3O2)O)O)O	FLT3
丹参	HBIN016408	5280443	Apigenin	C15H10O5	C1=CC(=CC=C1C2=CC(=O)C3=C(C=C(C=C3O2)O)O)O	CSNK2A1
丹参	HBIN016408	5280443	Apigenin	C15H10O5	C1=CC(=CC=C1C2=CC(=O)C3=C(C=C(C=C3O2)O)O)O	PTGS2
丹参	HBIN016408	5280443	Apigenin	C15H10O5	C1=CC(=CC=C1C2=CC(=O)C3=C(C=C(C=C3O2)O)O)O	GSK3B
丹参	HBIN016408	5280443	Apigenin	C15H10O5	C1=CC(=CC=C1C2=CC(=O)C3=C(C=C(C=C3O2)O)O)O	DPP4
丹参	HBIN016408	5280443	Apigenin	C15H10O5	C1=CC(=CC=C1C2=CC(=O)C3=C(C=C(C=C3O2)O)O)O	CYP3A4
丹参	HBIN016408	5280443	Apigenin	C15H10O5	C1=CC(=CC=C1C2=CC(=O)C3=C(C=C(C=C3O2)O)O)O	CYP2C19
丹参	HBIN016408	5280443	Apigenin	C15H10O5	C1=CC(=CC=C1C2=CC(=O)C3=C(C=C(C=C3O2)O)O)O	SYK
丹参	HBIN016408	5280443	Apigenin	C15H10O5	C1=CC(=CC=C1C2=CC(=O)C3=C(C=C(C=C3O2)O)O)O	TOP1
丹参	HBIN016408	5280443	Apigenin	C15H10O5	C1=CC(=CC=C1C2=CC(=O)C3=C(C=C(C=C3O2)O)O)O	CREB1
丹参	HBIN016408	5280443	Apigenin	C15H10O5	C1=CC(=CC=C1C2=CC(=O)C3=C(C=C(C=C3O2)O)O)O	OPRD1
丹参	HBIN016408	5280443	Apigenin	C15H10O5	C1=CC(=CC=C1C2=CC(=O)C3=C(C=C(C=C3O2)O)O)O	PTPRS
丹参	HBIN016408	5280443	Apigenin	C15H10O5	C1=CC(=CC=C1C2=CC(=O)C3=C(C=C(C=C3O2)O)O)O	ARG1
丹参	HBIN016408	5280443	Apigenin	C15H10O5	C1=CC(=CC=C1C2=CC(=O)C3=C(C=C(C=C3O2)O)O)O	ARG2
丹参	HBIN016408	5280443	Apigenin	C15H10O5	C1=CC(=CC=C1C2=CC(=O)C3=C(C=C(C=C3O2)O)O)O	CBS
丹参	HBIN016408	5280443	Apigenin	C15H10O5	C1=CC(=CC=C1C2=CC(=O)C3=C(C=C(C=C3O2)O)O)O	ELAVL3
丹参	HBIN016408	5280443	Apigenin	C15H10O5	C1=CC(=CC=C1C2=CC(=O)C3=C(C=C(C=C3O2)O)O)O	FASN
丹参	HBIN016408	5280443	Apigenin	C15H10O5	C1=CC(=CC=C1C2=CC(=O)C3=C(C=C(C=C3O2)O)O)O	SLC16A7
丹参	HBIN016408	5280443	Apigenin	C15H10O5	C1=CC(=CC=C1C2=CC(=O)C3=C(C=C(C=C3O2)O)O)O	ACP1
丹参	HBIN016408	5280443	Apigenin	C15H10O5	C1=CC(=CC=C1C2=CC(=O)C3=C(C=C(C=C3O2)O)O)O	ST6GAL1
丹参	HBIN016408	5280443	Apigenin	C15H10O5	C1=CC(=CC=C1C2=CC(=O)C3=C(C=C(C=C3O2)O)O)O	ST3GAL3
丹参	HBIN016408	5280443	Apigenin	C15H10O5	C1=CC(=CC=C1C2=CC(=O)C3=C(C=C(C=C3O2)O)O)O	PGF
丹参	HBIN016408	5280443	Apigenin	C15H10O5	C1=CC(=CC=C1C2=CC(=O)C3=C(C=C(C=C3O2)O)O)O	P4HB
丹参	HBIN016408	5280443	Apigenin	C15H10O5	C1=CC(=CC=C1C2=CC(=O)C3=C(C=C(C=C3O2)O)O)O	PRKDC
丹参	HBIN016408	5280443	Apigenin	C15H10O5	C1=CC(=CC=C1C2=CC(=O)C3=C(C=C(C=C3O2)O)O)O	KCND3
丹参	HBIN016408	5280443	Apigenin	C15H10O5	C1=CC(=CC=C1C2=CC(=O)C3=C(C=C(C=C3O2)O)O)O	MPG
丹参	HBIN016408	5280443	Apigenin	C15H10O5	C1=CC(=CC=C1C2=CC(=O)C3=C(C=C(C=C3O2)O)O)O	CYP1A1
丹参	HBIN016408	5280443	Apigenin	C15H10O5	C1=CC(=CC=C1C2=CC(=O)C3=C(C=C(C=C3O2)O)O)O	ALOX5
丹参	HBIN016408	5280443	Apigenin	C15H10O5	C1=CC(=CC=C1C2=CC(=O)C3=C(C=C(C=C3O2)O)O)O	ANTXR2
丹参	HBIN016408	5280443	Apigenin	C15H10O5	C1=CC(=CC=C1C2=CC(=O)C3=C(C=C(C=C3O2)O)O)O	SYN1
丹参	HBIN016408	5280443	Apigenin	C15H10O5	C1=CC(=CC=C1C2=CC(=O)C3=C(C=C(C=C3O2)O)O)O	PON1
丹参	HBIN016408	5280443	Apigenin	C15H10O5	C1=CC(=CC=C1C2=CC(=O)C3=C(C=C(C=C3O2)O)O)O	GLO1
丹参	HBIN016408	5280443	Apigenin	C15H10O5	C1=CC(=CC=C1C2=CC(=O)C3=C(C=C(C=C3O2)O)O)O	CBR1
丹参	HBIN016408	5280443	Apigenin	C15H10O5	C1=CC(=CC=C1C2=CC(=O)C3=C(C=C(C=C3O2)O)O)O	ALOX15B
丹参	HBIN016408	5280443	Apigenin	C15H10O5	C1=CC(=CC=C1C2=CC(=O)C3=C(C=C(C=C3O2)O)O)O	PHGDH
丹参	HBIN016408	5280443	Apigenin	C15H10O5	C1=CC(=CC=C1C2=CC(=O)C3=C(C=C(C=C3O2)O)O)O	LPO
丹参	HBIN016408	5280443	Apigenin	C15H10O5	C1=CC(=CC=C1C2=CC(=O)C3=C(C=C(C=C3O2)O)O)O	NEU3
丹参	HBIN016408	5280443	Apigenin	C15H10O5	C1=CC(=CC=C1C2=CC(=O)C3=C(C=C(C=C3O2)O)O)O	ALDH2
丹参	HBIN016408	5280443	Apigenin	C15H10O5	C1=CC(=CC=C1C2=CC(=O)C3=C(C=C(C=C3O2)O)O)O	AKR1A1
丹参	HBIN016408	5280443	Apigenin	C15H10O5	C1=CC(=CC=C1C2=CC(=O)C3=C(C=C(C=C3O2)O)O)O	HSD17B3
丹参	HBIN016408	5280443	Apigenin	C15H10O5	C1=CC(=CC=C1C2=CC(=O)C3=C(C=C(C=C3O2)O)O)O	CALM1
丹参	HBIN016408	5280443	Apigenin	C15H10O5	C1=CC(=CC=C1C2=CC(=O)C3=C(C=C(C=C3O2)O)O)O	IL2RB
丹参	HBIN016408	5280443	Apigenin	C15H10O5	C1=CC(=CC=C1C2=CC(=O)C3=C(C=C(C=C3O2)O)O)O	DAPK1
丹参	HBIN016408	5280443	Apigenin	C15H10O5	C1=CC(=CC=C1C2=CC(=O)C3=C(C=C(C=C3O2)O)O)O	GRK6
丹参	HBIN016408	5280443	Apigenin	C15H10O5	C1=CC(=CC=C1C2=CC(=O)C3=C(C=C(C=C3O2)O)O)O	AHR
丹参	HBIN016408	5280443	Apigenin	C15H10O5	C1=CC(=CC=C1C2=CC(=O)C3=C(C=C(C=C3O2)O)O)O	RPS6KA3
丹参	HBIN016408	5280443	Apigenin	C15H10O5	C1=CC(=CC=C1C2=CC(=O)C3=C(C=C(C=C3O2)O)O)O	TERT
丹参	HBIN016408	5280443	Apigenin	C15H10O5	C1=CC(=CC=C1C2=CC(=O)C3=C(C=C(C=C3O2)O)O)O	VEGFA
丹参	HBIN016408	5280443	Apigenin	C15H10O5	C1=CC(=CC=C1C2=CC(=O)C3=C(C=C(C=C3O2)O)O)O	CCR4
丹参	HBIN016408	5280443	Apigenin	C15H10O5	C1=CC(=CC=C1C2=CC(=O)C3=C(C=C(C=C3O2)O)O)O	GSTO1
丹参	HBIN016408	5280443	Apigenin	C15H10O5	C1=CC(=CC=C1C2=CC(=O)C3=C(C=C(C=C3O2)O)O)O	KDM4E
丹参	HBIN016408	5280443	Apigenin	C15H10O5	C1=CC(=CC=C1C2=CC(=O)C3=C(C=C(C=C3O2)O)O)O	DYRK1A
丹参	HBIN016408	5280443	Apigenin	C15H10O5	C1=CC(=CC=C1C2=CC(=O)C3=C(C=C(C=C3O2)O)O)O	CYP2C8
丹参	HBIN016408	5280443	Apigenin	C15H10O5	C1=CC(=CC=C1C2=CC(=O)C3=C(C=C(C=C3O2)O)O)O	CA4
丹参	HBIN016408	5280443	Apigenin	C15H10O5	C1=CC(=CC=C1C2=CC(=O)C3=C(C=C(C=C3O2)O)O)O	SLC22A6
丹参	HBIN016408	5280443	Apigenin	C15H10O5	C1=CC(=CC=C1C2=CC(=O)C3=C(C=C(C=C3O2)O)O)O	NEK6
丹参	HBIN016408	5280443	Apigenin	C15H10O5	C1=CC(=CC=C1C2=CC(=O)C3=C(C=C(C=C3O2)O)O)O	NMUR2
丹参	HBIN016408	5280443	Apigenin	C15H10O5	C1=CC(=CC=C1C2=CC(=O)C3=C(C=C(C=C3O2)O)O)O	ALPI
丹参	HBIN016408	5280443	Apigenin	C15H10O5	C1=CC(=CC=C1C2=CC(=O)C3=C(C=C(C=C3O2)O)O)O	ELAVL1
丹参	HBIN016408	5280443	Apigenin	C15H10O5	C1=CC(=CC=C1C2=CC(=O)C3=C(C=C(C=C3O2)O)O)O	APP
丹参	HBIN016408	5280443	Apigenin	C15H10O5	C1=CC(=CC=C1C2=CC(=O)C3=C(C=C(C=C3O2)O)O)O	NAE1
丹参	HBIN016408	5280443	Apigenin	C15H10O5	C1=CC(=CC=C1C2=CC(=O)C3=C(C=C(C=C3O2)O)O)O	ALOX15
丹参	HBIN016408	5280443	Apigenin	C15H10O5	C1=CC(=CC=C1C2=CC(=O)C3=C(C=C(C=C3O2)O)O)O	CA7
丹参	HBIN016408	5280443	Apigenin	C15H10O5	C1=CC(=CC=C1C2=CC(=O)C3=C(C=C(C=C3O2)O)O)O	CDK5R1
丹参	HBIN016408	5280443	Apigenin	C15H10O5	C1=CC(=CC=C1C2=CC(=O)C3=C(C=C(C=C3O2)O)O)O	DPEP1
丹参	HBIN016408	5280443	Apigenin	C15H10O5	C1=CC(=CC=C1C2=CC(=O)C3=C(C=C(C=C3O2)O)O)O	ODC1
丹参	HBIN016408	5280443	Apigenin	C15H10O5	C1=CC(=CC=C1C2=CC(=O)C3=C(C=C(C=C3O2)O)O)O	ABCC2
丹参	HBIN016408	5280443	Apigenin	C15H10O5	C1=CC(=CC=C1C2=CC(=O)C3=C(C=C(C=C3O2)O)O)O	PPARG
丹参	HBIN016408	5280443	Apigenin	C15H10O5	C1=CC(=CC=C1C2=CC(=O)C3=C(C=C(C=C3O2)O)O)O	GPR35
丹参	HBIN016408	5280443	Apigenin	C15H10O5	C1=CC(=CC=C1C2=CC(=O)C3=C(C=C(C=C3O2)O)O)O	TYR
丹参	HBIN016408	5280443	Apigenin	C15H10O5	C1=CC(=CC=C1C2=CC(=O)C3=C(C=C(C=C3O2)O)O)O	CLK1
丹参	HBIN016408	5280443	Apigenin	C15H10O5	C1=CC(=CC=C1C2=CC(=O)C3=C(C=C(C=C3O2)O)O)O	ERAP1
丹参	HBIN016408	5280443	Apigenin	C15H10O5	C1=CC(=CC=C1C2=CC(=O)C3=C(C=C(C=C3O2)O)O)O	SLC6A3
丹参	HBIN016408	5280443	Apigenin	C15H10O5	C1=CC(=CC=C1C2=CC(=O)C3=C(C=C(C=C3O2)O)O)O	BCHE
丹参	HBIN016408	5280443	Apigenin	C15H10O5	C1=CC(=CC=C1C2=CC(=O)C3=C(C=C(C=C3O2)O)O)O	PDE4D
丹参	HBIN016408	5280443	Apigenin	C15H10O5	C1=CC(=CC=C1C2=CC(=O)C3=C(C=C(C=C3O2)O)O)O	PKN1
丹参	HBIN016408	5280443	Apigenin	C15H10O5	C1=CC(=CC=C1C2=CC(=O)C3=C(C=C(C=C3O2)O)O)O	MIF
丹参	HBIN016408	5280443	Apigenin	C15H10O5	C1=CC(=CC=C1C2=CC(=O)C3=C(C=C(C=C3O2)O)O)O	IL5
丹参	HBIN016408	5280443	Apigenin	C15H10O5	C1=CC(=CC=C1C2=CC(=O)C3=C(C=C(C=C3O2)O)O)O	NUAK1
丹参	HBIN016408	5280443	Apigenin	C15H10O5	C1=CC(=CC=C1C2=CC(=O)C3=C(C=C(C=C3O2)O)O)O	ESRRB
丹参	HBIN016408	5280443	Apigenin	C15H10O5	C1=CC(=CC=C1C2=CC(=O)C3=C(C=C(C=C3O2)O)O)O	MAPK14
丹参	HBIN016408	5280443	Apigenin	C15H10O5	C1=CC(=CC=C1C2=CC(=O)C3=C(C=C(C=C3O2)O)O)O	IL1A
丹参	HBIN016408	5280443	Apigenin	C15H10O5	C1=CC(=CC=C1C2=CC(=O)C3=C(C=C(C=C3O2)O)O)O	CXCL10
丹参	HBIN016408	5280443	Apigenin	C15H10O5	C1=CC(=CC=C1C2=CC(=O)C3=C(C=C(C=C3O2)O)O)O	IRAK1
丹参	HBIN016408	5280443	Apigenin	C15H10O5	C1=CC(=CC=C1C2=CC(=O)C3=C(C=C(C=C3O2)O)O)O	NFKB1
丹参	HBIN016408	5280443	Apigenin	C15H10O5	C1=CC(=CC=C1C2=CC(=O)C3=C(C=C(C=C3O2)O)O)O	IRAK4
丹参	HBIN016408	5280443	Apigenin	C15H10O5	C1=CC(=CC=C1C2=CC(=O)C3=C(C=C(C=C3O2)O)O)O	RELA
丹参	HBIN016408	5280443	Apigenin	C15H10O5	C1=CC(=CC=C1C2=CC(=O)C3=C(C=C(C=C3O2)O)O)O	SIRT1
丹参	HBIN016408	5280443	Apigenin	C15H10O5	C1=CC(=CC=C1C2=CC(=O)C3=C(C=C(C=C3O2)O)O)O	SMAD2
丹参	HBIN016408	5280443	Apigenin	C15H10O5	C1=CC(=CC=C1C2=CC(=O)C3=C(C=C(C=C3O2)O)O)O	SMAD3
丹参	HBIN016408	5280443	Apigenin	C15H10O5	C1=CC(=CC=C1C2=CC(=O)C3=C(C=C(C=C3O2)O)O)O	TRPV4
丹参	HBIN016408	5280443	Apigenin	C15H10O5	C1=CC(=CC=C1C2=CC(=O)C3=C(C=C(C=C3O2)O)O)O	TGFB1
丹参	HBIN016408	5280443	Apigenin	C15H10O5	C1=CC(=CC=C1C2=CC(=O)C3=C(C=C(C=C3O2)O)O)O	STAT3
丹参	HBIN016408	5280443	Apigenin	C15H10O5	C1=CC(=CC=C1C2=CC(=O)C3=C(C=C(C=C3O2)O)O)O	TP53
丹参	HBIN016408	5280443	Apigenin	C15H10O5	C1=CC(=CC=C1C2=CC(=O)C3=C(C=C(C=C3O2)O)O)O	CAT
丹参	HBIN016408	5280443	Apigenin	C15H10O5	C1=CC(=CC=C1C2=CC(=O)C3=C(C=C(C=C3O2)O)O)O	TRP53
丹参	HBIN016408	5280443	Apigenin	C15H10O5	C1=CC(=CC=C1C2=CC(=O)C3=C(C=C(C=C3O2)O)O)O	RBFOX2
丹参	HBIN016408	5280443	Apigenin	C15H10O5	C1=CC(=CC=C1C2=CC(=O)C3=C(C=C(C=C3O2)O)O)O	COLQ
丹参	HBIN016408	5280443	Apigenin	C15H10O5	C1=CC(=CC=C1C2=CC(=O)C3=C(C=C(C=C3O2)O)O)O	CDK4
丹参	HBIN016408	5280443	Apigenin	C15H10O5	C1=CC(=CC=C1C2=CC(=O)C3=C(C=C(C=C3O2)O)O)O	MCL1
丹参	HBIN016408	5280443	Apigenin	C15H10O5	C1=CC(=CC=C1C2=CC(=O)C3=C(C=C(C=C3O2)O)O)O	CDC37
丹参	HBIN016408	5280443	Apigenin	C15H10O5	C1=CC(=CC=C1C2=CC(=O)C3=C(C=C(C=C3O2)O)O)O	AKT1
丹参	HBIN016408	5280443	Apigenin	C15H10O5	C1=CC(=CC=C1C2=CC(=O)C3=C(C=C(C=C3O2)O)O)O	XIAP
丹参	HBIN016408	5280443	Apigenin	C15H10O5	C1=CC(=CC=C1C2=CC(=O)C3=C(C=C(C=C3O2)O)O)O	HSP90AA1
丹参	HBIN016408	5280443	Apigenin	C15H10O5	C1=CC(=CC=C1C2=CC(=O)C3=C(C=C(C=C3O2)O)O)O	MAPK1
丹参	HBIN016408	5280443	Apigenin	C15H10O5	C1=CC(=CC=C1C2=CC(=O)C3=C(C=C(C=C3O2)O)O)O	RAF1
丹参	HBIN016408	5280443	Apigenin	C15H10O5	C1=CC(=CC=C1C2=CC(=O)C3=C(C=C(C=C3O2)O)O)O	BCL2
丹参	HBIN016408	5280443	Apigenin	C15H10O5	C1=CC(=CC=C1C2=CC(=O)C3=C(C=C(C=C3O2)O)O)O	SRC
丹参	HBIN016408	5280443	Apigenin	C15H10O5	C1=CC(=CC=C1C2=CC(=O)C3=C(C=C(C=C3O2)O)O)O	RIPK1
丹参	HBIN016408	5280443	Apigenin	C15H10O5	C1=CC(=CC=C1C2=CC(=O)C3=C(C=C(C=C3O2)O)O)O	BCL2L1
丹参	HBIN016408	5280443	Apigenin	C15H10O5	C1=CC(=CC=C1C2=CC(=O)C3=C(C=C(C=C3O2)O)O)O	CSNK2A2
丹参	HBIN016408	5280443	Apigenin	C15H10O5	C1=CC(=CC=C1C2=CC(=O)C3=C(C=C(C=C3O2)O)O)O	CD274
丹参	HBIN016408	5280443	Apigenin	C15H10O5	C1=CC(=CC=C1C2=CC(=O)C3=C(C=C(C=C3O2)O)O)O	IFNG
丹参	HBIN016408	5280443	Apigenin	C15H10O5	C1=CC(=CC=C1C2=CC(=O)C3=C(C=C(C=C3O2)O)O)O	IL2
丹参	HBIN016408	5280443	Apigenin	C15H10O5	C1=CC(=CC=C1C2=CC(=O)C3=C(C=C(C=C3O2)O)O)O	STAT1
丹参	HBIN016408	5280443	Apigenin	C15H10O5	C1=CC(=CC=C1C2=CC(=O)C3=C(C=C(C=C3O2)O)O)O	LEP
丹参	HBIN016408	5280443	Apigenin	C15H10O5	C1=CC(=CC=C1C2=CC(=O)C3=C(C=C(C=C3O2)O)O)O	SPOCK1
丹参	HBIN016408	5280443	Apigenin	C15H10O5	C1=CC(=CC=C1C2=CC(=O)C3=C(C=C(C=C3O2)O)O)O	ACACA
丹参	HBIN016408	5280443	Apigenin	C15H10O5	C1=CC(=CC=C1C2=CC(=O)C3=C(C=C(C=C3O2)O)O)O	APC
丹参	HBIN016408	5280443	Apigenin	C15H10O5	C1=CC(=CC=C1C2=CC(=O)C3=C(C=C(C=C3O2)O)O)O	FXYD2
丹参	HBIN016408	5280443	Apigenin	C15H10O5	C1=CC(=CC=C1C2=CC(=O)C3=C(C=C(C=C3O2)O)O)O	BAD
丹参	HBIN016408	5280443	Apigenin	C15H10O5	C1=CC(=CC=C1C2=CC(=O)C3=C(C=C(C=C3O2)O)O)O	BAX
丹参	HBIN016408	5280443	Apigenin	C15H10O5	C1=CC(=CC=C1C2=CC(=O)C3=C(C=C(C=C3O2)O)O)O	CCND1
丹参	HBIN016408	5280443	Apigenin	C15H10O5	C1=CC(=CC=C1C2=CC(=O)C3=C(C=C(C=C3O2)O)O)O	CALM3
丹参	HBIN016408	5280443	Apigenin	C15H10O5	C1=CC(=CC=C1C2=CC(=O)C3=C(C=C(C=C3O2)O)O)O	CASP3
丹参	HBIN016408	5280443	Apigenin	C15H10O5	C1=CC(=CC=C1C2=CC(=O)C3=C(C=C(C=C3O2)O)O)O	CASP9
丹参	HBIN016408	5280443	Apigenin	C15H10O5	C1=CC(=CC=C1C2=CC(=O)C3=C(C=C(C=C3O2)O)O)O	RUNX1T1
丹参	HBIN016408	5280443	Apigenin	C15H10O5	C1=CC(=CC=C1C2=CC(=O)C3=C(C=C(C=C3O2)O)O)O	CCNA2
丹参	HBIN016408	5280443	Apigenin	C15H10O5	C1=CC(=CC=C1C2=CC(=O)C3=C(C=C(C=C3O2)O)O)O	CCNB1
丹参	HBIN016408	5280443	Apigenin	C15H10O5	C1=CC(=CC=C1C2=CC(=O)C3=C(C=C(C=C3O2)O)O)O	CCND2
丹参	HBIN016408	5280443	Apigenin	C15H10O5	C1=CC(=CC=C1C2=CC(=O)C3=C(C=C(C=C3O2)O)O)O	CD40LG
丹参	HBIN016408	5280443	Apigenin	C15H10O5	C1=CC(=CC=C1C2=CC(=O)C3=C(C=C(C=C3O2)O)O)O	CDK2
丹参	HBIN016408	5280443	Apigenin	C15H10O5	C1=CC(=CC=C1C2=CC(=O)C3=C(C=C(C=C3O2)O)O)O	CDKN1A
丹参	HBIN016408	5280443	Apigenin	C15H10O5	C1=CC(=CC=C1C2=CC(=O)C3=C(C=C(C=C3O2)O)O)O	CDKN2A
丹参	HBIN016408	5280443	Apigenin	C15H10O5	C1=CC(=CC=C1C2=CC(=O)C3=C(C=C(C=C3O2)O)O)O	MS4A2
丹参	HBIN016408	5280443	Apigenin	C15H10O5	C1=CC(=CC=C1C2=CC(=O)C3=C(C=C(C=C3O2)O)O)O	FCER2
丹参	HBIN016408	5280443	Apigenin	C15H10O5	C1=CC(=CC=C1C2=CC(=O)C3=C(C=C(C=C3O2)O)O)O	FOS
丹参	HBIN016408	5280443	Apigenin	C15H10O5	C1=CC(=CC=C1C2=CC(=O)C3=C(C=C(C=C3O2)O)O)O	G6PC
丹参	HBIN016408	5280443	Apigenin	C15H10O5	C1=CC(=CC=C1C2=CC(=O)C3=C(C=C(C=C3O2)O)O)O	HIF1A
丹参	HBIN016408	5280443	Apigenin	C15H10O5	C1=CC(=CC=C1C2=CC(=O)C3=C(C=C(C=C3O2)O)O)O	HMOX1
丹参	HBIN016408	5280443	Apigenin	C15H10O5	C1=CC(=CC=C1C2=CC(=O)C3=C(C=C(C=C3O2)O)O)O	ICAM1
丹参	HBIN016408	5280443	Apigenin	C15H10O5	C1=CC(=CC=C1C2=CC(=O)C3=C(C=C(C=C3O2)O)O)O	IGF1R
丹参	HBIN016408	5280443	Apigenin	C15H10O5	C1=CC(=CC=C1C2=CC(=O)C3=C(C=C(C=C3O2)O)O)O	IL4
丹参	HBIN016408	5280443	Apigenin	C15H10O5	C1=CC(=CC=C1C2=CC(=O)C3=C(C=C(C=C3O2)O)O)O	IL13
丹参	HBIN016408	5280443	Apigenin	C15H10O5	C1=CC(=CC=C1C2=CC(=O)C3=C(C=C(C=C3O2)O)O)O	INS
丹参	HBIN016408	5280443	Apigenin	C15H10O5	C1=CC(=CC=C1C2=CC(=O)C3=C(C=C(C=C3O2)O)O)O	INSR
丹参	HBIN016408	5280443	Apigenin	C15H10O5	C1=CC(=CC=C1C2=CC(=O)C3=C(C=C(C=C3O2)O)O)O	EIF6
丹参	HBIN016408	5280443	Apigenin	C15H10O5	C1=CC(=CC=C1C2=CC(=O)C3=C(C=C(C=C3O2)O)O)O	JUN
丹参	HBIN016408	5280443	Apigenin	C15H10O5	C1=CC(=CC=C1C2=CC(=O)C3=C(C=C(C=C3O2)O)O)O	MDM2
丹参	HBIN016408	5280443	Apigenin	C15H10O5	C1=CC(=CC=C1C2=CC(=O)C3=C(C=C(C=C3O2)O)O)O	MMP1
丹参	HBIN016408	5280443	Apigenin	C15H10O5	C1=CC(=CC=C1C2=CC(=O)C3=C(C=C(C=C3O2)O)O)O	MMP9
丹参	HBIN016408	5280443	Apigenin	C15H10O5	C1=CC(=CC=C1C2=CC(=O)C3=C(C=C(C=C3O2)O)O)O	NFKBIA
丹参	HBIN016408	5280443	Apigenin	C15H10O5	C1=CC(=CC=C1C2=CC(=O)C3=C(C=C(C=C3O2)O)O)O	NOS2
丹参	HBIN016408	5280443	Apigenin	C15H10O5	C1=CC(=CC=C1C2=CC(=O)C3=C(C=C(C=C3O2)O)O)O	SERPINE1
丹参	HBIN016408	5280443	Apigenin	C15H10O5	C1=CC(=CC=C1C2=CC(=O)C3=C(C=C(C=C3O2)O)O)O	PLAU
丹参	HBIN016408	5280443	Apigenin	C15H10O5	C1=CC(=CC=C1C2=CC(=O)C3=C(C=C(C=C3O2)O)O)O	POLD1
丹参	HBIN016408	5280443	Apigenin	C15H10O5	C1=CC(=CC=C1C2=CC(=O)C3=C(C=C(C=C3O2)O)O)O	PRSS1
丹参	HBIN016408	5280443	Apigenin	C15H10O5	C1=CC(=CC=C1C2=CC(=O)C3=C(C=C(C=C3O2)O)O)O	PSMD3
丹参	HBIN016408	5280443	Apigenin	C15H10O5	C1=CC(=CC=C1C2=CC(=O)C3=C(C=C(C=C3O2)O)O)O	PTGS1
丹参	HBIN016408	5280443	Apigenin	C15H10O5	C1=CC(=CC=C1C2=CC(=O)C3=C(C=C(C=C3O2)O)O)O	RB1
丹参	HBIN016408	5280443	Apigenin	C15H10O5	C1=CC(=CC=C1C2=CC(=O)C3=C(C=C(C=C3O2)O)O)O	SCN5A
丹参	HBIN016408	5280443	Apigenin	C15H10O5	C1=CC(=CC=C1C2=CC(=O)C3=C(C=C(C=C3O2)O)O)O	SLC2A4
丹参	HBIN016408	5280443	Apigenin	C15H10O5	C1=CC(=CC=C1C2=CC(=O)C3=C(C=C(C=C3O2)O)O)O	SLC5A5
丹参	HBIN016408	5280443	Apigenin	C15H10O5	C1=CC(=CC=C1C2=CC(=O)C3=C(C=C(C=C3O2)O)O)O	TNF
丹参	HBIN016408	5280443	Apigenin	C15H10O5	C1=CC(=CC=C1C2=CC(=O)C3=C(C=C(C=C3O2)O)O)O	TRPM2
丹参	HBIN016408	5280443	Apigenin	C15H10O5	C1=CC(=CC=C1C2=CC(=O)C3=C(C=C(C=C3O2)O)O)O	IKBKG
丹参	HBIN016408	5280443	Apigenin	C15H10O5	C1=CC(=CC=C1C2=CC(=O)C3=C(C=C(C=C3O2)O)O)O	AKR1C3
丹参	HBIN016408	5280443	Apigenin	C15H10O5	C1=CC(=CC=C1C2=CC(=O)C3=C(C=C(C=C3O2)O)O)O	CFLAR
丹参	HBIN016408	5280443	Apigenin	C15H10O5	C1=CC(=CC=C1C2=CC(=O)C3=C(C=C(C=C3O2)O)O)O	EEF1E1
丹参	HBIN016408	5280443	Apigenin	C15H10O5	C1=CC(=CC=C1C2=CC(=O)C3=C(C=C(C=C3O2)O)O)O	PSME3
丹参	HBIN016408	5280443	Apigenin	C15H10O5	C1=CC(=CC=C1C2=CC(=O)C3=C(C=C(C=C3O2)O)O)O	ACAA2
丹参	HBIN016408	5280443	Apigenin	C15H10O5	C1=CC(=CC=C1C2=CC(=O)C3=C(C=C(C=C3O2)O)O)O	AHSA1
丹参	HBIN016408	5280443	Apigenin	C15H10O5	C1=CC(=CC=C1C2=CC(=O)C3=C(C=C(C=C3O2)O)O)O	ALG5
丹参	HBIN016408	5280443	Apigenin	C15H10O5	C1=CC(=CC=C1C2=CC(=O)C3=C(C=C(C=C3O2)O)O)O	HERC5
丹参	HBIN016408	5280443	Apigenin	C15H10O5	C1=CC(=CC=C1C2=CC(=O)C3=C(C=C(C=C3O2)O)O)O	CYCS
丹参	HBIN016408	5280443	Apigenin	C15H10O5	C1=CC(=CC=C1C2=CC(=O)C3=C(C=C(C=C3O2)O)O)O	AAGAB
丹参	HBIN016408	5280443	Apigenin	C15H10O5	C1=CC(=CC=C1C2=CC(=O)C3=C(C=C(C=C3O2)O)O)O	CA2
丹参	HBIN016408	5280443	Apigenin	C15H10O5	C1=CC(=CC=C1C2=CC(=O)C3=C(C=C(C=C3O2)O)O)O	F7
丹参	HBIN016408	5280443	Apigenin	C15H10O5	C1=CC(=CC=C1C2=CC(=O)C3=C(C=C(C=C3O2)O)O)O	PIM1
丹参	HBIN016408	5280443	Apigenin	C15H10O5	C1=CC(=CC=C1C2=CC(=O)C3=C(C=C(C=C3O2)O)O)O	CDK1
丹参	HBIN016408	5280443	Apigenin	C15H10O5	C1=CC(=CC=C1C2=CC(=O)C3=C(C=C(C=C3O2)O)O)O	CHEK1
丹参	HBIN016408	5280443	Apigenin	C15H10O5	C1=CC(=CC=C1C2=CC(=O)C3=C(C=C(C=C3O2)O)O)O	NCOA2
丹参	HBIN016408	5280443	Apigenin	C15H10O5	C1=CC(=CC=C1C2=CC(=O)C3=C(C=C(C=C3O2)O)O)O	CCNB3
丹参	HBIN016408	5280443	Apigenin	C15H10O5	C1=CC(=CC=C1C2=CC(=O)C3=C(C=C(C=C3O2)O)O)O	XDH
丹参	HBIN016408	5280443	Apigenin	C15H10O5	C1=CC(=CC=C1C2=CC(=O)C3=C(C=C(C=C3O2)O)O)O	PARP1
丹参	HBIN016408	5280443	Apigenin	C15H10O5	C1=CC(=CC=C1C2=CC(=O)C3=C(C=C(C=C3O2)O)O)O	CA12
丹参	HBIN016408	5280443	Apigenin	C15H10O5	C1=CC(=CC=C1C2=CC(=O)C3=C(C=C(C=C3O2)O)O)O	ALOX12
丹参	HBIN016408	5280443	Apigenin	C15H10O5	C1=CC(=CC=C1C2=CC(=O)C3=C(C=C(C=C3O2)O)O)O	MMP2
丹参	HBIN016408	5280443	Apigenin	C15H10O5	C1=CC(=CC=C1C2=CC(=O)C3=C(C=C(C=C3O2)O)O)O	MMP12
丹参	HBIN016408	5280443	Apigenin	C15H10O5	C1=CC(=CC=C1C2=CC(=O)C3=C(C=C(C=C3O2)O)O)O	CD38
丹参	HBIN016408	5280443	Apigenin	C15H10O5	C1=CC(=CC=C1C2=CC(=O)C3=C(C=C(C=C3O2)O)O)O	ESRRA
丹参	HBIN016408	5280443	Apigenin	C15H10O5	C1=CC(=CC=C1C2=CC(=O)C3=C(C=C(C=C3O2)O)O)O	PFKFB3
丹参	HBIN016408	5280443	Apigenin	C15H10O5	C1=CC(=CC=C1C2=CC(=O)C3=C(C=C(C=C3O2)O)O)O	AMY1A
丹参	HBIN016408	5280443	Apigenin	C15H10O5	C1=CC(=CC=C1C2=CC(=O)C3=C(C=C(C=C3O2)O)O)O	HSD17B2
丹参	HBIN016408	5280443	Apigenin	C15H10O5	C1=CC(=CC=C1C2=CC(=O)C3=C(C=C(C=C3O2)O)O)O	CA1
丹参	HBIN016408	5280443	Apigenin	C15H10O5	C1=CC(=CC=C1C2=CC(=O)C3=C(C=C(C=C3O2)O)O)O	CA9
丹参	HBIN016408	5280443	Apigenin	C15H10O5	C1=CC(=CC=C1C2=CC(=O)C3=C(C=C(C=C3O2)O)O)O	EGFR
丹参	HBIN016408	5280443	Apigenin	C15H10O5	C1=CC(=CC=C1C2=CC(=O)C3=C(C=C(C=C3O2)O)O)O	LCK
丹参	HBIN016408	5280443	Apigenin	C15H10O5	C1=CC(=CC=C1C2=CC(=O)C3=C(C=C(C=C3O2)O)O)O	AURKB
丹参	HBIN016408	5280443	Apigenin	C15H10O5	C1=CC(=CC=C1C2=CC(=O)C3=C(C=C(C=C3O2)O)O)O	TBXAS1
丹参	HBIN016408	5280443	Apigenin	C15H10O5	C1=CC(=CC=C1C2=CC(=O)C3=C(C=C(C=C3O2)O)O)O	KDR
丹参	HBIN016408	5280443	Apigenin	C15H10O5	C1=CC(=CC=C1C2=CC(=O)C3=C(C=C(C=C3O2)O)O)O	PLK1
丹参	HBIN016408	5280443	Apigenin	C15H10O5	C1=CC(=CC=C1C2=CC(=O)C3=C(C=C(C=C3O2)O)O)O	MET
丹参	HBIN016408	5280443	Apigenin	C15H10O5	C1=CC(=CC=C1C2=CC(=O)C3=C(C=C(C=C3O2)O)O)O	ALK
丹参	HBIN016408	5280443	Apigenin	C15H10O5	C1=CC(=CC=C1C2=CC(=O)C3=C(C=C(C=C3O2)O)O)O	AXL
丹参	HBIN016408	5280443	Apigenin	C15H10O5	C1=CC(=CC=C1C2=CC(=O)C3=C(C=C(C=C3O2)O)O)O	ADORA3
丹参	HBIN016408	5280443	Apigenin	C15H10O5	C1=CC(=CC=C1C2=CC(=O)C3=C(C=C(C=C3O2)O)O)O	HTR2C
丹参	HBIN016408	5280443	Apigenin	C15H10O5	C1=CC(=CC=C1C2=CC(=O)C3=C(C=C(C=C3O2)O)O)O	SLC22A12
丹参	HBIN016408	5280443	Apigenin	C15H10O5	C1=CC(=CC=C1C2=CC(=O)C3=C(C=C(C=C3O2)O)O)O	F2
丹参	HBIN016408	5280443	Apigenin	C15H10O5	C1=CC(=CC=C1C2=CC(=O)C3=C(C=C(C=C3O2)O)O)O	PLG
丹参	HBIN016408	5280443	Apigenin	C15H10O5	C1=CC(=CC=C1C2=CC(=O)C3=C(C=C(C=C3O2)O)O)O	AVPR2
丹参	HBIN016408	5280443	Apigenin	C15H10O5	C1=CC(=CC=C1C2=CC(=O)C3=C(C=C(C=C3O2)O)O)O	DRD4
丹参	HBIN016408	5280443	Apigenin	C15H10O5	C1=CC(=CC=C1C2=CC(=O)C3=C(C=C(C=C3O2)O)O)O	PIK3R1
丹参	HBIN016408	5280443	Apigenin	C15H10O5	C1=CC(=CC=C1C2=CC(=O)C3=C(C=C(C=C3O2)O)O)O	PYGL
丹参	HBIN016408	5280443	Apigenin	C15H10O5	C1=CC(=CC=C1C2=CC(=O)C3=C(C=C(C=C3O2)O)O)O	PTK2
丹参	HBIN016408	5280443	Apigenin	C15H10O5	C1=CC(=CC=C1C2=CC(=O)C3=C(C=C(C=C3O2)O)O)O	MMP13
丹参	HBIN016408	5280443	Apigenin	C15H10O5	C1=CC(=CC=C1C2=CC(=O)C3=C(C=C(C=C3O2)O)O)O	MMP3
丹参	HBIN016408	5280443	Apigenin	C15H10O5	C1=CC(=CC=C1C2=CC(=O)C3=C(C=C(C=C3O2)O)O)O	CA3
丹参	HBIN016408	5280443	Apigenin	C15H10O5	C1=CC(=CC=C1C2=CC(=O)C3=C(C=C(C=C3O2)O)O)O	CA6
丹参	HBIN016408	5280443	Apigenin	C15H10O5	C1=CC(=CC=C1C2=CC(=O)C3=C(C=C(C=C3O2)O)O)O	CA14
丹参	HBIN016408	5280443	Apigenin	C15H10O5	C1=CC(=CC=C1C2=CC(=O)C3=C(C=C(C=C3O2)O)O)O	NEK2
丹参	HBIN016408	5280443	Apigenin	C15H10O5	C1=CC(=CC=C1C2=CC(=O)C3=C(C=C(C=C3O2)O)O)O	CXCR1
丹参	HBIN016408	5280443	Apigenin	C15H10O5	C1=CC(=CC=C1C2=CC(=O)C3=C(C=C(C=C3O2)O)O)O	CAMK2B
丹参	HBIN016408	5280443	Apigenin	C15H10O5	C1=CC(=CC=C1C2=CC(=O)C3=C(C=C(C=C3O2)O)O)O	CDK5
丹参	HBIN016408	5280443	Apigenin	C15H10O5	C1=CC(=CC=C1C2=CC(=O)C3=C(C=C(C=C3O2)O)O)O	CCNB2
丹参	HBIN033803	5280445	Luteolin	C15H10O6	C1=CC(=C(C=C1C2=CC(=O)C3=C(C=C(C=C3O2)O)O)O)O	TOP1
丹参	HBIN033803	5280445	Luteolin	C15H10O6	C1=CC(=C(C=C1C2=CC(=O)C3=C(C=C(C=C3O2)O)O)O)O	ARG1
丹参	HBIN033803	5280445	Luteolin	C15H10O6	C1=CC(=C(C=C1C2=CC(=O)C3=C(C=C(C=C3O2)O)O)O)O	AKR1B1
丹参	HBIN033803	5280445	Luteolin	C15H10O6	C1=CC(=C(C=C1C2=CC(=O)C3=C(C=C(C=C3O2)O)O)O)O	CYP1B1
丹参	HBIN033803	5280445	Luteolin	C15H10O6	C1=CC(=C(C=C1C2=CC(=O)C3=C(C=C(C=C3O2)O)O)O)O	NOX4
丹参	HBIN033803	5280445	Luteolin	C15H10O6	C1=CC(=C(C=C1C2=CC(=O)C3=C(C=C(C=C3O2)O)O)O)O	TNKS
丹参	HBIN033803	5280445	Luteolin	C15H10O6	C1=CC(=C(C=C1C2=CC(=O)C3=C(C=C(C=C3O2)O)O)O)O	GLO1
丹参	HBIN033803	5280445	Luteolin	C15H10O6	C1=CC(=C(C=C1C2=CC(=O)C3=C(C=C(C=C3O2)O)O)O)O	NEU3
丹参	HBIN033803	5280445	Luteolin	C15H10O6	C1=CC(=C(C=C1C2=CC(=O)C3=C(C=C(C=C3O2)O)O)O)O	ABCG2
丹参	HBIN033803	5280445	Luteolin	C15H10O6	C1=CC(=C(C=C1C2=CC(=O)C3=C(C=C(C=C3O2)O)O)O)O	AKR1B10
丹参	HBIN033803	5280445	Luteolin	C15H10O6	C1=CC(=C(C=C1C2=CC(=O)C3=C(C=C(C=C3O2)O)O)O)O	ALOX5
丹参	HBIN033803	5280445	Luteolin	C15H10O6	C1=CC(=C(C=C1C2=CC(=O)C3=C(C=C(C=C3O2)O)O)O)O	TNKS2
丹参	HBIN033803	5280445	Luteolin	C15H10O6	C1=CC(=C(C=C1C2=CC(=O)C3=C(C=C(C=C3O2)O)O)O)O	TTR
丹参	HBIN033803	5280445	Luteolin	C15H10O6	C1=CC(=C(C=C1C2=CC(=O)C3=C(C=C(C=C3O2)O)O)O)O	CA4
丹参	HBIN033803	5280445	Luteolin	C15H10O6	C1=CC(=C(C=C1C2=CC(=O)C3=C(C=C(C=C3O2)O)O)O)O	APP
丹参	HBIN033803	5280445	Luteolin	C15H10O6	C1=CC(=C(C=C1C2=CC(=O)C3=C(C=C(C=C3O2)O)O)O)O	SLC6A3
丹参	HBIN033803	5280445	Luteolin	C15H10O6	C1=CC(=C(C=C1C2=CC(=O)C3=C(C=C(C=C3O2)O)O)O)O	MAOA
丹参	HBIN033803	5280445	Luteolin	C15H10O6	C1=CC(=C(C=C1C2=CC(=O)C3=C(C=C(C=C3O2)O)O)O)O	ALOX15
丹参	HBIN033803	5280445	Luteolin	C15H10O6	C1=CC(=C(C=C1C2=CC(=O)C3=C(C=C(C=C3O2)O)O)O)O	CA7
丹参	HBIN033803	5280445	Luteolin	C15H10O6	C1=CC(=C(C=C1C2=CC(=O)C3=C(C=C(C=C3O2)O)O)O)O	GPR35
丹参	HBIN033803	5280445	Luteolin	C15H10O6	C1=CC(=C(C=C1C2=CC(=O)C3=C(C=C(C=C3O2)O)O)O)O	PPARG
丹参	HBIN033803	5280445	Luteolin	C15H10O6	C1=CC(=C(C=C1C2=CC(=O)C3=C(C=C(C=C3O2)O)O)O)O	CD38
丹参	HBIN033803	5280445	Luteolin	C15H10O6	C1=CC(=C(C=C1C2=CC(=O)C3=C(C=C(C=C3O2)O)O)O)O	ADORA1
丹参	HBIN033803	5280445	Luteolin	C15H10O6	C1=CC(=C(C=C1C2=CC(=O)C3=C(C=C(C=C3O2)O)O)O)O	CA12
丹参	HBIN033803	5280445	Luteolin	C15H10O6	C1=CC(=C(C=C1C2=CC(=O)C3=C(C=C(C=C3O2)O)O)O)O	CSNKA2IP
丹参	HBIN033803	5280445	Luteolin	C15H10O6	C1=CC(=C(C=C1C2=CC(=O)C3=C(C=C(C=C3O2)O)O)O)O	CSNK2B
丹参	HBIN033803	5280445	Luteolin	C15H10O6	C1=CC(=C(C=C1C2=CC(=O)C3=C(C=C(C=C3O2)O)O)O)O	MMP12
丹参	HBIN033803	5280445	Luteolin	C15H10O6	C1=CC(=C(C=C1C2=CC(=O)C3=C(C=C(C=C3O2)O)O)O)O	FLT3
丹参	HBIN033803	5280445	Luteolin	C15H10O6	C1=CC(=C(C=C1C2=CC(=O)C3=C(C=C(C=C3O2)O)O)O)O	PARP1
丹参	HBIN033803	5280445	Luteolin	C15H10O6	C1=CC(=C(C=C1C2=CC(=O)C3=C(C=C(C=C3O2)O)O)O)O	CYP1A2
丹参	HBIN033803	5280445	Luteolin	C15H10O6	C1=CC(=C(C=C1C2=CC(=O)C3=C(C=C(C=C3O2)O)O)O)O	MMP9
丹参	HBIN033803	5280445	Luteolin	C15H10O6	C1=CC(=C(C=C1C2=CC(=O)C3=C(C=C(C=C3O2)O)O)O)O	GSK3B
丹参	HBIN033803	5280445	Luteolin	C15H10O6	C1=CC(=C(C=C1C2=CC(=O)C3=C(C=C(C=C3O2)O)O)O)O	CA2
丹参	HBIN033803	5280445	Luteolin	C15H10O6	C1=CC(=C(C=C1C2=CC(=O)C3=C(C=C(C=C3O2)O)O)O)O	DPP4
丹参	HBIN033803	5280445	Luteolin	C15H10O6	C1=CC(=C(C=C1C2=CC(=O)C3=C(C=C(C=C3O2)O)O)O)O	MMP2
丹参	HBIN033803	5280445	Luteolin	C15H10O6	C1=CC(=C(C=C1C2=CC(=O)C3=C(C=C(C=C3O2)O)O)O)O	ARG2
丹参	HBIN033803	5280445	Luteolin	C15H10O6	C1=CC(=C(C=C1C2=CC(=O)C3=C(C=C(C=C3O2)O)O)O)O	CREB1
丹参	HBIN033803	5280445	Luteolin	C15H10O6	C1=CC(=C(C=C1C2=CC(=O)C3=C(C=C(C=C3O2)O)O)O)O	ST6GAL1
丹参	HBIN033803	5280445	Luteolin	C15H10O6	C1=CC(=C(C=C1C2=CC(=O)C3=C(C=C(C=C3O2)O)O)O)O	OPRD1
丹参	HBIN033803	5280445	Luteolin	C15H10O6	C1=CC(=C(C=C1C2=CC(=O)C3=C(C=C(C=C3O2)O)O)O)O	GUSB
丹参	HBIN033803	5280445	Luteolin	C15H10O6	C1=CC(=C(C=C1C2=CC(=O)C3=C(C=C(C=C3O2)O)O)O)O	PTPRS
丹参	HBIN033803	5280445	Luteolin	C15H10O6	C1=CC(=C(C=C1C2=CC(=O)C3=C(C=C(C=C3O2)O)O)O)O	ELAVL3
丹参	HBIN033803	5280445	Luteolin	C15H10O6	C1=CC(=C(C=C1C2=CC(=O)C3=C(C=C(C=C3O2)O)O)O)O	FASN
丹参	HBIN033803	5280445	Luteolin	C15H10O6	C1=CC(=C(C=C1C2=CC(=O)C3=C(C=C(C=C3O2)O)O)O)O	ST3GAL3
丹参	HBIN033803	5280445	Luteolin	C15H10O6	C1=CC(=C(C=C1C2=CC(=O)C3=C(C=C(C=C3O2)O)O)O)O	SLC16A7
丹参	HBIN033803	5280445	Luteolin	C15H10O6	C1=CC(=C(C=C1C2=CC(=O)C3=C(C=C(C=C3O2)O)O)O)O	ACP1
丹参	HBIN033803	5280445	Luteolin	C15H10O6	C1=CC(=C(C=C1C2=CC(=O)C3=C(C=C(C=C3O2)O)O)O)O	P4HB
丹参	HBIN033803	5280445	Luteolin	C15H10O6	C1=CC(=C(C=C1C2=CC(=O)C3=C(C=C(C=C3O2)O)O)O)O	PGF
丹参	HBIN033803	5280445	Luteolin	C15H10O6	C1=CC(=C(C=C1C2=CC(=O)C3=C(C=C(C=C3O2)O)O)O)O	ABCB1
丹参	HBIN033803	5280445	Luteolin	C15H10O6	C1=CC(=C(C=C1C2=CC(=O)C3=C(C=C(C=C3O2)O)O)O)O	CBS
丹参	HBIN033803	5280445	Luteolin	C15H10O6	C1=CC(=C(C=C1C2=CC(=O)C3=C(C=C(C=C3O2)O)O)O)O	SYN1
丹参	HBIN033803	5280445	Luteolin	C15H10O6	C1=CC(=C(C=C1C2=CC(=O)C3=C(C=C(C=C3O2)O)O)O)O	PRKDC
丹参	HBIN033803	5280445	Luteolin	C15H10O6	C1=CC(=C(C=C1C2=CC(=O)C3=C(C=C(C=C3O2)O)O)O)O	KCND3
丹参	HBIN033803	5280445	Luteolin	C15H10O6	C1=CC(=C(C=C1C2=CC(=O)C3=C(C=C(C=C3O2)O)O)O)O	HAO1
丹参	HBIN033803	5280445	Luteolin	C15H10O6	C1=CC(=C(C=C1C2=CC(=O)C3=C(C=C(C=C3O2)O)O)O)O	MPG
丹参	HBIN033803	5280445	Luteolin	C15H10O6	C1=CC(=C(C=C1C2=CC(=O)C3=C(C=C(C=C3O2)O)O)O)O	ANTXR2
丹参	HBIN033803	5280445	Luteolin	C15H10O6	C1=CC(=C(C=C1C2=CC(=O)C3=C(C=C(C=C3O2)O)O)O)O	PON1
丹参	HBIN033803	5280445	Luteolin	C15H10O6	C1=CC(=C(C=C1C2=CC(=O)C3=C(C=C(C=C3O2)O)O)O)O	CYP1A1
丹参	HBIN033803	5280445	Luteolin	C15H10O6	C1=CC(=C(C=C1C2=CC(=O)C3=C(C=C(C=C3O2)O)O)O)O	PHGDH
丹参	HBIN033803	5280445	Luteolin	C15H10O6	C1=CC(=C(C=C1C2=CC(=O)C3=C(C=C(C=C3O2)O)O)O)O	LPO
丹参	HBIN033803	5280445	Luteolin	C15H10O6	C1=CC(=C(C=C1C2=CC(=O)C3=C(C=C(C=C3O2)O)O)O)O	ACHE
丹参	HBIN033803	5280445	Luteolin	C15H10O6	C1=CC(=C(C=C1C2=CC(=O)C3=C(C=C(C=C3O2)O)O)O)O	CBR1
丹参	HBIN033803	5280445	Luteolin	C15H10O6	C1=CC(=C(C=C1C2=CC(=O)C3=C(C=C(C=C3O2)O)O)O)O	QDPR
丹参	HBIN033803	5280445	Luteolin	C15H10O6	C1=CC(=C(C=C1C2=CC(=O)C3=C(C=C(C=C3O2)O)O)O)O	AKR1A1
丹参	HBIN033803	5280445	Luteolin	C15H10O6	C1=CC(=C(C=C1C2=CC(=O)C3=C(C=C(C=C3O2)O)O)O)O	TERT
丹参	HBIN033803	5280445	Luteolin	C15H10O6	C1=CC(=C(C=C1C2=CC(=O)C3=C(C=C(C=C3O2)O)O)O)O	ABCC1
丹参	HBIN033803	5280445	Luteolin	C15H10O6	C1=CC(=C(C=C1C2=CC(=O)C3=C(C=C(C=C3O2)O)O)O)O	ALOX15B
丹参	HBIN033803	5280445	Luteolin	C15H10O6	C1=CC(=C(C=C1C2=CC(=O)C3=C(C=C(C=C3O2)O)O)O)O	SNCA
丹参	HBIN033803	5280445	Luteolin	C15H10O6	C1=CC(=C(C=C1C2=CC(=O)C3=C(C=C(C=C3O2)O)O)O)O	DAPK1
丹参	HBIN033803	5280445	Luteolin	C15H10O6	C1=CC(=C(C=C1C2=CC(=O)C3=C(C=C(C=C3O2)O)O)O)O	CYP2C8
丹参	HBIN033803	5280445	Luteolin	C15H10O6	C1=CC(=C(C=C1C2=CC(=O)C3=C(C=C(C=C3O2)O)O)O)O	ESR2
丹参	HBIN033803	5280445	Luteolin	C15H10O6	C1=CC(=C(C=C1C2=CC(=O)C3=C(C=C(C=C3O2)O)O)O)O	ALPI
丹参	HBIN033803	5280445	Luteolin	C15H10O6	C1=CC(=C(C=C1C2=CC(=O)C3=C(C=C(C=C3O2)O)O)O)O	NEK6
丹参	HBIN033803	5280445	Luteolin	C15H10O6	C1=CC(=C(C=C1C2=CC(=O)C3=C(C=C(C=C3O2)O)O)O)O	NMUR2
丹参	HBIN033803	5280445	Luteolin	C15H10O6	C1=CC(=C(C=C1C2=CC(=O)C3=C(C=C(C=C3O2)O)O)O)O	GRK6
丹参	HBIN033803	5280445	Luteolin	C15H10O6	C1=CC(=C(C=C1C2=CC(=O)C3=C(C=C(C=C3O2)O)O)O)O	ELAVL1
丹参	HBIN033803	5280445	Luteolin	C15H10O6	C1=CC(=C(C=C1C2=CC(=O)C3=C(C=C(C=C3O2)O)O)O)O	DPEP1
丹参	HBIN033803	5280445	Luteolin	C15H10O6	C1=CC(=C(C=C1C2=CC(=O)C3=C(C=C(C=C3O2)O)O)O)O	CALM1
丹参	HBIN033803	5280445	Luteolin	C15H10O6	C1=CC(=C(C=C1C2=CC(=O)C3=C(C=C(C=C3O2)O)O)O)O	VEGFA
丹参	HBIN033803	5280445	Luteolin	C15H10O6	C1=CC(=C(C=C1C2=CC(=O)C3=C(C=C(C=C3O2)O)O)O)O	GSTO1
丹参	HBIN033803	5280445	Luteolin	C15H10O6	C1=CC(=C(C=C1C2=CC(=O)C3=C(C=C(C=C3O2)O)O)O)O	KDM4E
丹参	HBIN033803	5280445	Luteolin	C15H10O6	C1=CC(=C(C=C1C2=CC(=O)C3=C(C=C(C=C3O2)O)O)O)O	CCR4
丹参	HBIN033803	5280445	Luteolin	C15H10O6	C1=CC(=C(C=C1C2=CC(=O)C3=C(C=C(C=C3O2)O)O)O)O	IL2RB
丹参	HBIN033803	5280445	Luteolin	C15H10O6	C1=CC(=C(C=C1C2=CC(=O)C3=C(C=C(C=C3O2)O)O)O)O	AHR
丹参	HBIN033803	5280445	Luteolin	C15H10O6	C1=CC(=C(C=C1C2=CC(=O)C3=C(C=C(C=C3O2)O)O)O)O	ESR1
丹参	HBIN033803	5280445	Luteolin	C15H10O6	C1=CC(=C(C=C1C2=CC(=O)C3=C(C=C(C=C3O2)O)O)O)O	RPS6KA3
丹参	HBIN033803	5280445	Luteolin	C15H10O6	C1=CC(=C(C=C1C2=CC(=O)C3=C(C=C(C=C3O2)O)O)O)O	DYRK1A
丹参	HBIN033803	5280445	Luteolin	C15H10O6	C1=CC(=C(C=C1C2=CC(=O)C3=C(C=C(C=C3O2)O)O)O)O	MPO
丹参	HBIN033803	5280445	Luteolin	C15H10O6	C1=CC(=C(C=C1C2=CC(=O)C3=C(C=C(C=C3O2)O)O)O)O	CA3
丹参	HBIN033803	5280445	Luteolin	C15H10O6	C1=CC(=C(C=C1C2=CC(=O)C3=C(C=C(C=C3O2)O)O)O)O	ODC1
丹参	HBIN033803	5280445	Luteolin	C15H10O6	C1=CC(=C(C=C1C2=CC(=O)C3=C(C=C(C=C3O2)O)O)O)O	PKN1
丹参	HBIN033803	5280445	Luteolin	C15H10O6	C1=CC(=C(C=C1C2=CC(=O)C3=C(C=C(C=C3O2)O)O)O)O	AR
丹参	HBIN033803	5280445	Luteolin	C15H10O6	C1=CC(=C(C=C1C2=CC(=O)C3=C(C=C(C=C3O2)O)O)O)O	ABCC2
丹参	HBIN033803	5280445	Luteolin	C15H10O6	C1=CC(=C(C=C1C2=CC(=O)C3=C(C=C(C=C3O2)O)O)O)O	NUAK1
丹参	HBIN033803	5280445	Luteolin	C15H10O6	C1=CC(=C(C=C1C2=CC(=O)C3=C(C=C(C=C3O2)O)O)O)O	TYR
丹参	HBIN033803	5280445	Luteolin	C15H10O6	C1=CC(=C(C=C1C2=CC(=O)C3=C(C=C(C=C3O2)O)O)O)O	HSD17B1
丹参	HBIN033803	5280445	Luteolin	C15H10O6	C1=CC(=C(C=C1C2=CC(=O)C3=C(C=C(C=C3O2)O)O)O)O	CLK1
丹参	HBIN033803	5280445	Luteolin	C15H10O6	C1=CC(=C(C=C1C2=CC(=O)C3=C(C=C(C=C3O2)O)O)O)O	NAE1
丹参	HBIN033803	5280445	Luteolin	C15H10O6	C1=CC(=C(C=C1C2=CC(=O)C3=C(C=C(C=C3O2)O)O)O)O	CDK5R1
丹参	HBIN033803	5280445	Luteolin	C15H10O6	C1=CC(=C(C=C1C2=CC(=O)C3=C(C=C(C=C3O2)O)O)O)O	MAPT
丹参	HBIN033803	5280445	Luteolin	C15H10O6	C1=CC(=C(C=C1C2=CC(=O)C3=C(C=C(C=C3O2)O)O)O)O	NT5DC1
丹参	HBIN033803	5280445	Luteolin	C15H10O6	C1=CC(=C(C=C1C2=CC(=O)C3=C(C=C(C=C3O2)O)O)O)O	HSD17B3
丹参	HBIN033803	5280445	Luteolin	C15H10O6	C1=CC(=C(C=C1C2=CC(=O)C3=C(C=C(C=C3O2)O)O)O)O	GABRA3
丹参	HBIN033803	5280445	Luteolin	C15H10O6	C1=CC(=C(C=C1C2=CC(=O)C3=C(C=C(C=C3O2)O)O)O)O	IL5
丹参	HBIN033803	5280445	Luteolin	C15H10O6	C1=CC(=C(C=C1C2=CC(=O)C3=C(C=C(C=C3O2)O)O)O)O	ADCY2
丹参	HBIN033803	5280445	Luteolin	C15H10O6	C1=CC(=C(C=C1C2=CC(=O)C3=C(C=C(C=C3O2)O)O)O)O	AKT1
丹参	HBIN033803	5280445	Luteolin	C15H10O6	C1=CC(=C(C=C1C2=CC(=O)C3=C(C=C(C=C3O2)O)O)O)O	XIAP
丹参	HBIN033803	5280445	Luteolin	C15H10O6	C1=CC(=C(C=C1C2=CC(=O)C3=C(C=C(C=C3O2)O)O)O)O	BIRC5
丹参	HBIN033803	5280445	Luteolin	C15H10O6	C1=CC(=C(C=C1C2=CC(=O)C3=C(C=C(C=C3O2)O)O)O)O	CCND1
丹参	HBIN033803	5280445	Luteolin	C15H10O6	C1=CC(=C(C=C1C2=CC(=O)C3=C(C=C(C=C3O2)O)O)O)O	BCL2L1
丹参	HBIN033803	5280445	Luteolin	C15H10O6	C1=CC(=C(C=C1C2=CC(=O)C3=C(C=C(C=C3O2)O)O)O)O	CASP3
丹参	HBIN033803	5280445	Luteolin	C15H10O6	C1=CC(=C(C=C1C2=CC(=O)C3=C(C=C(C=C3O2)O)O)O)O	CASP7
丹参	HBIN033803	5280445	Luteolin	C15H10O6	C1=CC(=C(C=C1C2=CC(=O)C3=C(C=C(C=C3O2)O)O)O)O	CASP9
丹参	HBIN033803	5280445	Luteolin	C15H10O6	C1=CC(=C(C=C1C2=CC(=O)C3=C(C=C(C=C3O2)O)O)O)O	CCNB1
丹参	HBIN033803	5280445	Luteolin	C15H10O6	C1=CC(=C(C=C1C2=CC(=O)C3=C(C=C(C=C3O2)O)O)O)O	CD40LG
丹参	HBIN033803	5280445	Luteolin	C15H10O6	C1=CC(=C(C=C1C2=CC(=O)C3=C(C=C(C=C3O2)O)O)O)O	CDK2
丹参	HBIN033803	5280445	Luteolin	C15H10O6	C1=CC(=C(C=C1C2=CC(=O)C3=C(C=C(C=C3O2)O)O)O)O	CDK4
丹参	HBIN033803	5280445	Luteolin	C15H10O6	C1=CC(=C(C=C1C2=CC(=O)C3=C(C=C(C=C3O2)O)O)O)O	CDKN1A
丹参	HBIN033803	5280445	Luteolin	C15H10O6	C1=CC(=C(C=C1C2=CC(=O)C3=C(C=C(C=C3O2)O)O)O)O	EGFR
丹参	HBIN033803	5280445	Luteolin	C15H10O6	C1=CC(=C(C=C1C2=CC(=O)C3=C(C=C(C=C3O2)O)O)O)O	ERBB2
丹参	HBIN033803	5280445	Luteolin	C15H10O6	C1=CC(=C(C=C1C2=CC(=O)C3=C(C=C(C=C3O2)O)O)O)O	GSTP1
丹参	HBIN033803	5280445	Luteolin	C15H10O6	C1=CC(=C(C=C1C2=CC(=O)C3=C(C=C(C=C3O2)O)O)O)O	HMOX1
丹参	HBIN033803	5280445	Luteolin	C15H10O6	C1=CC(=C(C=C1C2=CC(=O)C3=C(C=C(C=C3O2)O)O)O)O	ICAM1
丹参	HBIN033803	5280445	Luteolin	C15H10O6	C1=CC(=C(C=C1C2=CC(=O)C3=C(C=C(C=C3O2)O)O)O)O	IFNG
丹参	HBIN033803	5280445	Luteolin	C15H10O6	C1=CC(=C(C=C1C2=CC(=O)C3=C(C=C(C=C3O2)O)O)O)O	IL2
丹参	HBIN033803	5280445	Luteolin	C15H10O6	C1=CC(=C(C=C1C2=CC(=O)C3=C(C=C(C=C3O2)O)O)O)O	IL4
丹参	HBIN033803	5280445	Luteolin	C15H10O6	C1=CC(=C(C=C1C2=CC(=O)C3=C(C=C(C=C3O2)O)O)O)O	IL6
丹参	HBIN033803	5280445	Luteolin	C15H10O6	C1=CC(=C(C=C1C2=CC(=O)C3=C(C=C(C=C3O2)O)O)O)O	IL10
丹参	HBIN033803	5280445	Luteolin	C15H10O6	C1=CC(=C(C=C1C2=CC(=O)C3=C(C=C(C=C3O2)O)O)O)O	INSR
丹参	HBIN033803	5280445	Luteolin	C15H10O6	C1=CC(=C(C=C1C2=CC(=O)C3=C(C=C(C=C3O2)O)O)O)O	JUN
丹参	HBIN033803	5280445	Luteolin	C15H10O6	C1=CC(=C(C=C1C2=CC(=O)C3=C(C=C(C=C3O2)O)O)O)O	MCL1
丹参	HBIN033803	5280445	Luteolin	C15H10O6	C1=CC(=C(C=C1C2=CC(=O)C3=C(C=C(C=C3O2)O)O)O)O	MDM2
丹参	HBIN033803	5280445	Luteolin	C15H10O6	C1=CC(=C(C=C1C2=CC(=O)C3=C(C=C(C=C3O2)O)O)O)O	MET
丹参	HBIN033803	5280445	Luteolin	C15H10O6	C1=CC(=C(C=C1C2=CC(=O)C3=C(C=C(C=C3O2)O)O)O)O	MMP1
丹参	HBIN033803	5280445	Luteolin	C15H10O6	C1=CC(=C(C=C1C2=CC(=O)C3=C(C=C(C=C3O2)O)O)O)O	NFKBIA
丹参	HBIN033803	5280445	Luteolin	C15H10O6	C1=CC(=C(C=C1C2=CC(=O)C3=C(C=C(C=C3O2)O)O)O)O	NOS2
丹参	HBIN033803	5280445	Luteolin	C15H10O6	C1=CC(=C(C=C1C2=CC(=O)C3=C(C=C(C=C3O2)O)O)O)O	PCNA
丹参	HBIN033803	5280445	Luteolin	C15H10O6	C1=CC(=C(C=C1C2=CC(=O)C3=C(C=C(C=C3O2)O)O)O)O	MAPK1
丹参	HBIN033803	5280445	Luteolin	C15H10O6	C1=CC(=C(C=C1C2=CC(=O)C3=C(C=C(C=C3O2)O)O)O)O	MAPK3
丹参	HBIN033803	5280445	Luteolin	C15H10O6	C1=CC(=C(C=C1C2=CC(=O)C3=C(C=C(C=C3O2)O)O)O)O	PRSS1
丹参	HBIN033803	5280445	Luteolin	C15H10O6	C1=CC(=C(C=C1C2=CC(=O)C3=C(C=C(C=C3O2)O)O)O)O	PTGS1
丹参	HBIN033803	5280445	Luteolin	C15H10O6	C1=CC(=C(C=C1C2=CC(=O)C3=C(C=C(C=C3O2)O)O)O)O	PTGS2
丹参	HBIN033803	5280445	Luteolin	C15H10O6	C1=CC(=C(C=C1C2=CC(=O)C3=C(C=C(C=C3O2)O)O)O)O	RB1
丹参	HBIN033803	5280445	Luteolin	C15H10O6	C1=CC(=C(C=C1C2=CC(=O)C3=C(C=C(C=C3O2)O)O)O)O	RELA
丹参	HBIN033803	5280445	Luteolin	C15H10O6	C1=CC(=C(C=C1C2=CC(=O)C3=C(C=C(C=C3O2)O)O)O)O	SLC2A4
丹参	HBIN033803	5280445	Luteolin	C15H10O6	C1=CC(=C(C=C1C2=CC(=O)C3=C(C=C(C=C3O2)O)O)O)O	TNF
丹参	HBIN033803	5280445	Luteolin	C15H10O6	C1=CC(=C(C=C1C2=CC(=O)C3=C(C=C(C=C3O2)O)O)O)O	TOP2A
丹参	HBIN033803	5280445	Luteolin	C15H10O6	C1=CC(=C(C=C1C2=CC(=O)C3=C(C=C(C=C3O2)O)O)O)O	TP53
丹参	HBIN033803	5280445	Luteolin	C15H10O6	C1=CC(=C(C=C1C2=CC(=O)C3=C(C=C(C=C3O2)O)O)O)O	XDH
丹参	HBIN033803	5280445	Luteolin	C15H10O6	C1=CC(=C(C=C1C2=CC(=O)C3=C(C=C(C=C3O2)O)O)O)O	PTGES
丹参	HBIN033803	5280445	Luteolin	C15H10O6	C1=CC(=C(C=C1C2=CC(=O)C3=C(C=C(C=C3O2)O)O)O)O	NUF2
丹参	HBIN033803	5280445	Luteolin	C15H10O6	C1=CC(=C(C=C1C2=CC(=O)C3=C(C=C(C=C3O2)O)O)O)O	MAPK14
丹参	HBIN033803	5280445	Luteolin	C15H10O6	C1=CC(=C(C=C1C2=CC(=O)C3=C(C=C(C=C3O2)O)O)O)O	PIM1
丹参	HBIN033803	5280445	Luteolin	C15H10O6	C1=CC(=C(C=C1C2=CC(=O)C3=C(C=C(C=C3O2)O)O)O)O	NCOA2
丹参	HBIN033803	5280445	Luteolin	C15H10O6	C1=CC(=C(C=C1C2=CC(=O)C3=C(C=C(C=C3O2)O)O)O)O	CCNA2
丹参	HBIN033803	5280445	Luteolin	C15H10O6	C1=CC(=C(C=C1C2=CC(=O)C3=C(C=C(C=C3O2)O)O)O)O	CCNB3
丹参	HBIN033803	5280445	Luteolin	C15H10O6	C1=CC(=C(C=C1C2=CC(=O)C3=C(C=C(C=C3O2)O)O)O)O	SYK
丹参	HBIN033803	5280445	Luteolin	C15H10O6	C1=CC(=C(C=C1C2=CC(=O)C3=C(C=C(C=C3O2)O)O)O)O	CDK6
丹参	HBIN033803	5280445	Luteolin	C15H10O6	C1=CC(=C(C=C1C2=CC(=O)C3=C(C=C(C=C3O2)O)O)O)O	HSD17B2
丹参	HBIN033803	5280445	Luteolin	C15H10O6	C1=CC(=C(C=C1C2=CC(=O)C3=C(C=C(C=C3O2)O)O)O)O	ALOX12
丹参	HBIN033803	5280445	Luteolin	C15H10O6	C1=CC(=C(C=C1C2=CC(=O)C3=C(C=C(C=C3O2)O)O)O)O	CYP19A1
丹参	HBIN033803	5280445	Luteolin	C15H10O6	C1=CC(=C(C=C1C2=CC(=O)C3=C(C=C(C=C3O2)O)O)O)O	ADORA2A
丹参	HBIN033803	5280445	Luteolin	C15H10O6	C1=CC(=C(C=C1C2=CC(=O)C3=C(C=C(C=C3O2)O)O)O)O	CSNK2A1
丹参	HBIN033803	5280445	Luteolin	C15H10O6	C1=CC(=C(C=C1C2=CC(=O)C3=C(C=C(C=C3O2)O)O)O)O	CFTR
丹参	HBIN033803	5280445	Luteolin	C15H10O6	C1=CC(=C(C=C1C2=CC(=O)C3=C(C=C(C=C3O2)O)O)O)O	AMY1A
丹参	HBIN033803	5280445	Luteolin	C15H10O6	C1=CC(=C(C=C1C2=CC(=O)C3=C(C=C(C=C3O2)O)O)O)O	CA1
丹参	HBIN033803	5280445	Luteolin	C15H10O6	C1=CC(=C(C=C1C2=CC(=O)C3=C(C=C(C=C3O2)O)O)O)O	CA9
丹参	HBIN033803	5280445	Luteolin	C15H10O6	C1=CC(=C(C=C1C2=CC(=O)C3=C(C=C(C=C3O2)O)O)O)O	CDK1
丹参	HBIN033803	5280445	Luteolin	C15H10O6	C1=CC(=C(C=C1C2=CC(=O)C3=C(C=C(C=C3O2)O)O)O)O	ESRRA
丹参	HBIN033803	5280445	Luteolin	C15H10O6	C1=CC(=C(C=C1C2=CC(=O)C3=C(C=C(C=C3O2)O)O)O)O	AVPR2
丹参	HBIN033803	5280445	Luteolin	C15H10O6	C1=CC(=C(C=C1C2=CC(=O)C3=C(C=C(C=C3O2)O)O)O)O	IGF1R
丹参	HBIN033803	5280445	Luteolin	C15H10O6	C1=CC(=C(C=C1C2=CC(=O)C3=C(C=C(C=C3O2)O)O)O)O	F2
丹参	HBIN033803	5280445	Luteolin	C15H10O6	C1=CC(=C(C=C1C2=CC(=O)C3=C(C=C(C=C3O2)O)O)O)O	AURKB
丹参	HBIN033803	5280445	Luteolin	C15H10O6	C1=CC(=C(C=C1C2=CC(=O)C3=C(C=C(C=C3O2)O)O)O)O	DRD4
丹参	HBIN033803	5280445	Luteolin	C15H10O6	C1=CC(=C(C=C1C2=CC(=O)C3=C(C=C(C=C3O2)O)O)O)O	PIK3R1
丹参	HBIN033803	5280445	Luteolin	C15H10O6	C1=CC(=C(C=C1C2=CC(=O)C3=C(C=C(C=C3O2)O)O)O)O	PYGL
丹参	HBIN033803	5280445	Luteolin	C15H10O6	C1=CC(=C(C=C1C2=CC(=O)C3=C(C=C(C=C3O2)O)O)O)O	SRC
丹参	HBIN033803	5280445	Luteolin	C15H10O6	C1=CC(=C(C=C1C2=CC(=O)C3=C(C=C(C=C3O2)O)O)O)O	PTK2
丹参	HBIN033803	5280445	Luteolin	C15H10O6	C1=CC(=C(C=C1C2=CC(=O)C3=C(C=C(C=C3O2)O)O)O)O	KDR
丹参	HBIN033803	5280445	Luteolin	C15H10O6	C1=CC(=C(C=C1C2=CC(=O)C3=C(C=C(C=C3O2)O)O)O)O	MMP13
丹参	HBIN033803	5280445	Luteolin	C15H10O6	C1=CC(=C(C=C1C2=CC(=O)C3=C(C=C(C=C3O2)O)O)O)O	MMP3
丹参	HBIN033803	5280445	Luteolin	C15H10O6	C1=CC(=C(C=C1C2=CC(=O)C3=C(C=C(C=C3O2)O)O)O)O	PLK1
丹参	HBIN033803	5280445	Luteolin	C15H10O6	C1=CC(=C(C=C1C2=CC(=O)C3=C(C=C(C=C3O2)O)O)O)O	CA6
丹参	HBIN033803	5280445	Luteolin	C15H10O6	C1=CC(=C(C=C1C2=CC(=O)C3=C(C=C(C=C3O2)O)O)O)O	CA14
丹参	HBIN033803	5280445	Luteolin	C15H10O6	C1=CC(=C(C=C1C2=CC(=O)C3=C(C=C(C=C3O2)O)O)O)O	NEK2
丹参	HBIN033803	5280445	Luteolin	C15H10O6	C1=CC(=C(C=C1C2=CC(=O)C3=C(C=C(C=C3O2)O)O)O)O	CXCR1
丹参	HBIN033803	5280445	Luteolin	C15H10O6	C1=CC(=C(C=C1C2=CC(=O)C3=C(C=C(C=C3O2)O)O)O)O	CAMK2B
丹参	HBIN033803	5280445	Luteolin	C15H10O6	C1=CC(=C(C=C1C2=CC(=O)C3=C(C=C(C=C3O2)O)O)O)O	ALK
丹参	HBIN033803	5280445	Luteolin	C15H10O6	C1=CC(=C(C=C1C2=CC(=O)C3=C(C=C(C=C3O2)O)O)O)O	PLA2G1B
丹参	HBIN033803	5280445	Luteolin	C15H10O6	C1=CC(=C(C=C1C2=CC(=O)C3=C(C=C(C=C3O2)O)O)O)O	CA5A
丹参	HBIN033803	5280445	Luteolin	C15H10O6	C1=CC(=C(C=C1C2=CC(=O)C3=C(C=C(C=C3O2)O)O)O)O	BACE1
丹参	HBIN033803	5280445	Luteolin	C15H10O6	C1=CC(=C(C=C1C2=CC(=O)C3=C(C=C(C=C3O2)O)O)O)O	AXL
丹参	HBIN033803	5280445	Luteolin	C15H10O6	C1=CC(=C(C=C1C2=CC(=O)C3=C(C=C(C=C3O2)O)O)O)O	AKR1C2
丹参	HBIN033803	5280445	Luteolin	C15H10O6	C1=CC(=C(C=C1C2=CC(=O)C3=C(C=C(C=C3O2)O)O)O)O	AKR1C1
丹参	HBIN033803	5280445	Luteolin	C15H10O6	C1=CC(=C(C=C1C2=CC(=O)C3=C(C=C(C=C3O2)O)O)O)O	AKR1C3
丹参	HBIN033803	5280445	Luteolin	C15H10O6	C1=CC(=C(C=C1C2=CC(=O)C3=C(C=C(C=C3O2)O)O)O)O	AKR1C4
丹参	HBIN033803	5280445	Luteolin	C15H10O6	C1=CC(=C(C=C1C2=CC(=O)C3=C(C=C(C=C3O2)O)O)O)O	CA13
丹参	HBIN033803	5280445	Luteolin	C15H10O6	C1=CC(=C(C=C1C2=CC(=O)C3=C(C=C(C=C3O2)O)O)O)O	PFKFB3
丹参	HBIN033803	5280445	Luteolin	C15H10O6	C1=CC(=C(C=C1C2=CC(=O)C3=C(C=C(C=C3O2)O)O)O)O	PLG
丹参	HBIN033803	5280445	Luteolin	C15H10O6	C1=CC(=C(C=C1C2=CC(=O)C3=C(C=C(C=C3O2)O)O)O)O	CDK5
丹参	HBIN033803	5280445	Luteolin	C15H10O6	C1=CC(=C(C=C1C2=CC(=O)C3=C(C=C(C=C3O2)O)O)O)O	CCNB2
丹参	HBIN001564	11425923	Dihydrotanshinone I	C18H14O3	CC1COC2=C1C(=O)C(=O)C3=C2C=CC4=C(C=CC=C43)C	ELAVL1
丹参	HBIN001564	11425923	Dihydrotanshinone I	C18H14O3	CC1COC2=C1C(=O)C(=O)C3=C2C=CC4=C(C=CC=C43)C	PTPN6
丹参	HBIN001564	11425923	Dihydrotanshinone I	C18H14O3	CC1COC2=C1C(=O)C(=O)C3=C2C=CC4=C(C=CC=C43)C	CES2
丹参	HBIN001564	11425923	Dihydrotanshinone I	C18H14O3	CC1COC2=C1C(=O)C(=O)C3=C2C=CC4=C(C=CC=C43)C	CES1
丹参	HBIN001564	11425923	Dihydrotanshinone I	C18H14O3	CC1COC2=C1C(=O)C(=O)C3=C2C=CC4=C(C=CC=C43)C	AKR1B1
丹参	HBIN001564	11425923	Dihydrotanshinone I	C18H14O3	CC1COC2=C1C(=O)C(=O)C3=C2C=CC4=C(C=CC=C43)C	PTPN11
丹参	HBIN001564	11425923	Dihydrotanshinone I	C18H14O3	CC1COC2=C1C(=O)C(=O)C3=C2C=CC4=C(C=CC=C43)C	IDO1
丹参	HBIN001564	11425923	Dihydrotanshinone I	C18H14O3	CC1COC2=C1C(=O)C(=O)C3=C2C=CC4=C(C=CC=C43)C	ACHE
丹参	HBIN001564	11425923	Dihydrotanshinone I	C18H14O3	CC1COC2=C1C(=O)C(=O)C3=C2C=CC4=C(C=CC=C43)C	SUZ12
丹参	HBIN001564	11425923	Dihydrotanshinone I	C18H14O3	CC1COC2=C1C(=O)C(=O)C3=C2C=CC4=C(C=CC=C43)C	CCND1
丹参	HBIN001564	11425923	Dihydrotanshinone I	C18H14O3	CC1COC2=C1C(=O)C(=O)C3=C2C=CC4=C(C=CC=C43)C	BCL2L1
丹参	HBIN001564	11425923	Dihydrotanshinone I	C18H14O3	CC1COC2=C1C(=O)C(=O)C3=C2C=CC4=C(C=CC=C43)C	CASP3
丹参	HBIN001564	11425923	Dihydrotanshinone I	C18H14O3	CC1COC2=C1C(=O)C(=O)C3=C2C=CC4=C(C=CC=C43)C	CASP7
丹参	HBIN001564	11425923	Dihydrotanshinone I	C18H14O3	CC1COC2=C1C(=O)C(=O)C3=C2C=CC4=C(C=CC=C43)C	CASP9
丹参	HBIN001564	11425923	Dihydrotanshinone I	C18H14O3	CC1COC2=C1C(=O)C(=O)C3=C2C=CC4=C(C=CC=C43)C	CCND3
丹参	HBIN001564	11425923	Dihydrotanshinone I	C18H14O3	CC1COC2=C1C(=O)C(=O)C3=C2C=CC4=C(C=CC=C43)C	CDK2
丹参	HBIN001564	11425923	Dihydrotanshinone I	C18H14O3	CC1COC2=C1C(=O)C(=O)C3=C2C=CC4=C(C=CC=C43)C	CDK4
丹参	HBIN001564	11425923	Dihydrotanshinone I	C18H14O3	CC1COC2=C1C(=O)C(=O)C3=C2C=CC4=C(C=CC=C43)C	CYP1A1
丹参	HBIN001564	11425923	Dihydrotanshinone I	C18H14O3	CC1COC2=C1C(=O)C(=O)C3=C2C=CC4=C(C=CC=C43)C	CYP1A2
丹参	HBIN001564	11425923	Dihydrotanshinone I	C18H14O3	CC1COC2=C1C(=O)C(=O)C3=C2C=CC4=C(C=CC=C43)C	EIF6
丹参	HBIN001564	11425923	Dihydrotanshinone I	C18H14O3	CC1COC2=C1C(=O)C(=O)C3=C2C=CC4=C(C=CC=C43)C	AKR1A1
丹参	HBIN001564	11425923	Dihydrotanshinone I	C18H14O3	CC1COC2=C1C(=O)C(=O)C3=C2C=CC4=C(C=CC=C43)C	HERC5
丹参	HBIN001564	11425923	Dihydrotanshinone I	C18H14O3	CC1COC2=C1C(=O)C(=O)C3=C2C=CC4=C(C=CC=C43)C	AKR1B10
丹参	HBIN001564	11425923	Dihydrotanshinone I	C18H14O3	CC1COC2=C1C(=O)C(=O)C3=C2C=CC4=C(C=CC=C43)C	AKR1E2
丹参	HBIN001564	11425923	Dihydrotanshinone I	C18H14O3	CC1COC2=C1C(=O)C(=O)C3=C2C=CC4=C(C=CC=C43)C	ADAM17
丹参	HBIN001564	11425923	Dihydrotanshinone I	C18H14O3	CC1COC2=C1C(=O)C(=O)C3=C2C=CC4=C(C=CC=C43)C	ADORA1
丹参	HBIN001564	11425923	Dihydrotanshinone I	C18H14O3	CC1COC2=C1C(=O)C(=O)C3=C2C=CC4=C(C=CC=C43)C	ADORA2A
丹参	HBIN001564	11425923	Dihydrotanshinone I	C18H14O3	CC1COC2=C1C(=O)C(=O)C3=C2C=CC4=C(C=CC=C43)C	ADORA2B
丹参	HBIN001564	11425923	Dihydrotanshinone I	C18H14O3	CC1COC2=C1C(=O)C(=O)C3=C2C=CC4=C(C=CC=C43)C	ADORA3
丹参	HBIN001564	11425923	Dihydrotanshinone I	C18H14O3	CC1COC2=C1C(=O)C(=O)C3=C2C=CC4=C(C=CC=C43)C	ALDH1A1
丹参	HBIN001564	11425923	Dihydrotanshinone I	C18H14O3	CC1COC2=C1C(=O)C(=O)C3=C2C=CC4=C(C=CC=C43)C	ALDH2
丹参	HBIN001564	11425923	Dihydrotanshinone I	C18H14O3	CC1COC2=C1C(=O)C(=O)C3=C2C=CC4=C(C=CC=C43)C	ALDH3A1
丹参	HBIN001564	11425923	Dihydrotanshinone I	C18H14O3	CC1COC2=C1C(=O)C(=O)C3=C2C=CC4=C(C=CC=C43)C	ALOX15
丹参	HBIN001564	11425923	Dihydrotanshinone I	C18H14O3	CC1COC2=C1C(=O)C(=O)C3=C2C=CC4=C(C=CC=C43)C	ALPL
丹参	HBIN001564	11425923	Dihydrotanshinone I	C18H14O3	CC1COC2=C1C(=O)C(=O)C3=C2C=CC4=C(C=CC=C43)C	CA12
丹参	HBIN001564	11425923	Dihydrotanshinone I	C18H14O3	CC1COC2=C1C(=O)C(=O)C3=C2C=CC4=C(C=CC=C43)C	CA9
丹参	HBIN001564	11425923	Dihydrotanshinone I	C18H14O3	CC1COC2=C1C(=O)C(=O)C3=C2C=CC4=C(C=CC=C43)C	CCNE1
丹参	HBIN001564	11425923	Dihydrotanshinone I	C18H14O3	CC1COC2=C1C(=O)C(=O)C3=C2C=CC4=C(C=CC=C43)C	CCNE2
丹参	HBIN001564	11425923	Dihydrotanshinone I	C18H14O3	CC1COC2=C1C(=O)C(=O)C3=C2C=CC4=C(C=CC=C43)C	CDC25B
丹参	HBIN001564	11425923	Dihydrotanshinone I	C18H14O3	CC1COC2=C1C(=O)C(=O)C3=C2C=CC4=C(C=CC=C43)C	CDK5
丹参	HBIN001564	11425923	Dihydrotanshinone I	C18H14O3	CC1COC2=C1C(=O)C(=O)C3=C2C=CC4=C(C=CC=C43)C	CDK5R1
丹参	HBIN001564	11425923	Dihydrotanshinone I	C18H14O3	CC1COC2=C1C(=O)C(=O)C3=C2C=CC4=C(C=CC=C43)C	CHRM1
丹参	HBIN001564	11425923	Dihydrotanshinone I	C18H14O3	CC1COC2=C1C(=O)C(=O)C3=C2C=CC4=C(C=CC=C43)C	CHRM2
丹参	HBIN001564	11425923	Dihydrotanshinone I	C18H14O3	CC1COC2=C1C(=O)C(=O)C3=C2C=CC4=C(C=CC=C43)C	CHRM4
丹参	HBIN001564	11425923	Dihydrotanshinone I	C18H14O3	CC1COC2=C1C(=O)C(=O)C3=C2C=CC4=C(C=CC=C43)C	CHRM5
丹参	HBIN001564	11425923	Dihydrotanshinone I	C18H14O3	CC1COC2=C1C(=O)C(=O)C3=C2C=CC4=C(C=CC=C43)C	DUSP1
丹参	HBIN001564	11425923	Dihydrotanshinone I	C18H14O3	CC1COC2=C1C(=O)C(=O)C3=C2C=CC4=C(C=CC=C43)C	EGFR
丹参	HBIN001564	11425923	Dihydrotanshinone I	C18H14O3	CC1COC2=C1C(=O)C(=O)C3=C2C=CC4=C(C=CC=C43)C	ELANE
丹参	HBIN001564	11425923	Dihydrotanshinone I	C18H14O3	CC1COC2=C1C(=O)C(=O)C3=C2C=CC4=C(C=CC=C43)C	ERBB2
丹参	HBIN001564	11425923	Dihydrotanshinone I	C18H14O3	CC1COC2=C1C(=O)C(=O)C3=C2C=CC4=C(C=CC=C43)C	ESR2
丹参	HBIN001564	11425923	Dihydrotanshinone I	C18H14O3	CC1COC2=C1C(=O)C(=O)C3=C2C=CC4=C(C=CC=C43)C	GABRA1
丹参	HBIN001564	11425923	Dihydrotanshinone I	C18H14O3	CC1COC2=C1C(=O)C(=O)C3=C2C=CC4=C(C=CC=C43)C	GABRA2
丹参	HBIN001564	11425923	Dihydrotanshinone I	C18H14O3	CC1COC2=C1C(=O)C(=O)C3=C2C=CC4=C(C=CC=C43)C	GABRA3
丹参	HBIN001564	11425923	Dihydrotanshinone I	C18H14O3	CC1COC2=C1C(=O)C(=O)C3=C2C=CC4=C(C=CC=C43)C	GABRA5
丹参	HBIN001564	11425923	Dihydrotanshinone I	C18H14O3	CC1COC2=C1C(=O)C(=O)C3=C2C=CC4=C(C=CC=C43)C	GABRB2
丹参	HBIN001564	11425923	Dihydrotanshinone I	C18H14O3	CC1COC2=C1C(=O)C(=O)C3=C2C=CC4=C(C=CC=C43)C	GABRB3
丹参	HBIN001564	11425923	Dihydrotanshinone I	C18H14O3	CC1COC2=C1C(=O)C(=O)C3=C2C=CC4=C(C=CC=C43)C	GABRG2
丹参	HBIN001564	11425923	Dihydrotanshinone I	C18H14O3	CC1COC2=C1C(=O)C(=O)C3=C2C=CC4=C(C=CC=C43)C	GCK
丹参	HBIN001564	11425923	Dihydrotanshinone I	C18H14O3	CC1COC2=C1C(=O)C(=O)C3=C2C=CC4=C(C=CC=C43)C	GRM1
丹参	HBIN001564	11425923	Dihydrotanshinone I	C18H14O3	CC1COC2=C1C(=O)C(=O)C3=C2C=CC4=C(C=CC=C43)C	GRM5
丹参	HBIN001564	11425923	Dihydrotanshinone I	C18H14O3	CC1COC2=C1C(=O)C(=O)C3=C2C=CC4=C(C=CC=C43)C	HRH3
丹参	HBIN001564	11425923	Dihydrotanshinone I	C18H14O3	CC1COC2=C1C(=O)C(=O)C3=C2C=CC4=C(C=CC=C43)C	HTR1A
丹参	HBIN001564	11425923	Dihydrotanshinone I	C18H14O3	CC1COC2=C1C(=O)C(=O)C3=C2C=CC4=C(C=CC=C43)C	HTR2B
丹参	HBIN001564	11425923	Dihydrotanshinone I	C18H14O3	CC1COC2=C1C(=O)C(=O)C3=C2C=CC4=C(C=CC=C43)C	HTR2C
丹参	HBIN001564	11425923	Dihydrotanshinone I	C18H14O3	CC1COC2=C1C(=O)C(=O)C3=C2C=CC4=C(C=CC=C43)C	HTR3A
丹参	HBIN001564	11425923	Dihydrotanshinone I	C18H14O3	CC1COC2=C1C(=O)C(=O)C3=C2C=CC4=C(C=CC=C43)C	HTR5A
丹参	HBIN001564	11425923	Dihydrotanshinone I	C18H14O3	CC1COC2=C1C(=O)C(=O)C3=C2C=CC4=C(C=CC=C43)C	HTR7
丹参	HBIN001564	11425923	Dihydrotanshinone I	C18H14O3	CC1COC2=C1C(=O)C(=O)C3=C2C=CC4=C(C=CC=C43)C	KDM4E
丹参	HBIN001564	11425923	Dihydrotanshinone I	C18H14O3	CC1COC2=C1C(=O)C(=O)C3=C2C=CC4=C(C=CC=C43)C	KDR
丹参	HBIN001564	11425923	Dihydrotanshinone I	C18H14O3	CC1COC2=C1C(=O)C(=O)C3=C2C=CC4=C(C=CC=C43)C	MALT1
丹参	HBIN001564	11425923	Dihydrotanshinone I	C18H14O3	CC1COC2=C1C(=O)C(=O)C3=C2C=CC4=C(C=CC=C43)C	MAPK10
丹参	HBIN001564	11425923	Dihydrotanshinone I	C18H14O3	CC1COC2=C1C(=O)C(=O)C3=C2C=CC4=C(C=CC=C43)C	MAPK8
丹参	HBIN001564	11425923	Dihydrotanshinone I	C18H14O3	CC1COC2=C1C(=O)C(=O)C3=C2C=CC4=C(C=CC=C43)C	NAAA
丹参	HBIN001564	11425923	Dihydrotanshinone I	C18H14O3	CC1COC2=C1C(=O)C(=O)C3=C2C=CC4=C(C=CC=C43)C	PLAUR
丹参	HBIN001564	11425923	Dihydrotanshinone I	C18H14O3	CC1COC2=C1C(=O)C(=O)C3=C2C=CC4=C(C=CC=C43)C	PTPN1
丹参	HBIN001564	11425923	Dihydrotanshinone I	C18H14O3	CC1COC2=C1C(=O)C(=O)C3=C2C=CC4=C(C=CC=C43)C	PTPRC
丹参	HBIN001564	11425923	Dihydrotanshinone I	C18H14O3	CC1COC2=C1C(=O)C(=O)C3=C2C=CC4=C(C=CC=C43)C	SIRT2
丹参	HBIN001564	11425923	Dihydrotanshinone I	C18H14O3	CC1COC2=C1C(=O)C(=O)C3=C2C=CC4=C(C=CC=C43)C	STAT3
丹参	HBIN001564	11425923	Dihydrotanshinone I	C18H14O3	CC1COC2=C1C(=O)C(=O)C3=C2C=CC4=C(C=CC=C43)C	TDP2
丹参	HBIN001564	11425923	Dihydrotanshinone I	C18H14O3	CC1COC2=C1C(=O)C(=O)C3=C2C=CC4=C(C=CC=C43)C	TGM2
丹参	HBIN001564	11425923	Dihydrotanshinone I	C18H14O3	CC1COC2=C1C(=O)C(=O)C3=C2C=CC4=C(C=CC=C43)C	TOP2A
丹参	HBIN001660	5316800	1,5-Dihydroxy-3-methylanthraquinone	C15H10O4	CC1=CC2=C(C(=C1)O)C(=O)C3=C(C2=O)C(=CC=C3)O	ALOX5
丹参	HBIN001660	5316800	1,5-Dihydroxy-3-methylanthraquinone	C15H10O4	CC1=CC2=C(C(=C1)O)C(=O)C3=C(C2=O)C(=CC=C3)O	SLC37A4
丹参	HBIN001660	5316800	1,5-Dihydroxy-3-methylanthraquinone	C15H10O4	CC1=CC2=C(C(=C1)O)C(=O)C3=C(C2=O)C(=CC=C3)O	TOP2B
丹参	HBIN001660	5316800	1,5-Dihydroxy-3-methylanthraquinone	C15H10O4	CC1=CC2=C(C(=C1)O)C(=O)C3=C(C2=O)C(=CC=C3)O	ALDH2
丹参	HBIN001660	5316800	1,5-Dihydroxy-3-methylanthraquinone	C15H10O4	CC1=CC2=C(C(=C1)O)C(=O)C3=C(C2=O)C(=CC=C3)O	TYMS
丹参	HBIN001660	5316800	1,5-Dihydroxy-3-methylanthraquinone	C15H10O4	CC1=CC2=C(C(=C1)O)C(=O)C3=C(C2=O)C(=CC=C3)O	BCL2A1
丹参	HBIN001660	5316800	1,5-Dihydroxy-3-methylanthraquinone	C15H10O4	CC1=CC2=C(C(=C1)O)C(=O)C3=C(C2=O)C(=CC=C3)O	KCNB1
丹参	HBIN001660	5316800	1,5-Dihydroxy-3-methylanthraquinone	C15H10O4	CC1=CC2=C(C(=C1)O)C(=O)C3=C(C2=O)C(=CC=C3)O	P2RY2
丹参	HBIN001660	5316800	1,5-Dihydroxy-3-methylanthraquinone	C15H10O4	CC1=CC2=C(C(=C1)O)C(=O)C3=C(C2=O)C(=CC=C3)O	PGAM1
丹参	HBIN001660	5316800	1,5-Dihydroxy-3-methylanthraquinone	C15H10O4	CC1=CC2=C(C(=C1)O)C(=O)C3=C(C2=O)C(=CC=C3)O	ACLY
丹参	HBIN001660	5316800	1,5-Dihydroxy-3-methylanthraquinone	C15H10O4	CC1=CC2=C(C(=C1)O)C(=O)C3=C(C2=O)C(=CC=C3)O	P2RX2
丹参	HBIN001660	5316800	1,5-Dihydroxy-3-methylanthraquinone	C15H10O4	CC1=CC2=C(C(=C1)O)C(=O)C3=C(C2=O)C(=CC=C3)O	PON1
丹参	HBIN001660	5316800	1,5-Dihydroxy-3-methylanthraquinone	C15H10O4	CC1=CC2=C(C(=C1)O)C(=O)C3=C(C2=O)C(=CC=C3)O	NAT1
丹参	HBIN001660	5316800	1,5-Dihydroxy-3-methylanthraquinone	C15H10O4	CC1=CC2=C(C(=C1)O)C(=O)C3=C(C2=O)C(=CC=C3)O	FTO
丹参	HBIN001660	5316800	1,5-Dihydroxy-3-methylanthraquinone	C15H10O4	CC1=CC2=C(C(=C1)O)C(=O)C3=C(C2=O)C(=CC=C3)O	NAT2
丹参	HBIN001660	5316800	1,5-Dihydroxy-3-methylanthraquinone	C15H10O4	CC1=CC2=C(C(=C1)O)C(=O)C3=C(C2=O)C(=CC=C3)O	TCF4
丹参	HBIN001660	5316800	1,5-Dihydroxy-3-methylanthraquinone	C15H10O4	CC1=CC2=C(C(=C1)O)C(=O)C3=C(C2=O)C(=CC=C3)O	PTP4A3
丹参	HBIN001660	5316800	1,5-Dihydroxy-3-methylanthraquinone	C15H10O4	CC1=CC2=C(C(=C1)O)C(=O)C3=C(C2=O)C(=CC=C3)O	ELAVL1
丹参	HBIN001660	5316800	1,5-Dihydroxy-3-methylanthraquinone	C15H10O4	CC1=CC2=C(C(=C1)O)C(=O)C3=C(C2=O)C(=CC=C3)O	GSR
丹参	HBIN001660	5316800	1,5-Dihydroxy-3-methylanthraquinone	C15H10O4	CC1=CC2=C(C(=C1)O)C(=O)C3=C(C2=O)C(=CC=C3)O	NQO1
丹参	HBIN001660	5316800	1,5-Dihydroxy-3-methylanthraquinone	C15H10O4	CC1=CC2=C(C(=C1)O)C(=O)C3=C(C2=O)C(=CC=C3)O	P2RY4
丹参	HBIN001660	5316800	1,5-Dihydroxy-3-methylanthraquinone	C15H10O4	CC1=CC2=C(C(=C1)O)C(=O)C3=C(C2=O)C(=CC=C3)O	CBR1
丹参	HBIN001660	5316800	1,5-Dihydroxy-3-methylanthraquinone	C15H10O4	CC1=CC2=C(C(=C1)O)C(=O)C3=C(C2=O)C(=CC=C3)O	SMARCA2
丹参	HBIN001660	5316800	1,5-Dihydroxy-3-methylanthraquinone	C15H10O4	CC1=CC2=C(C(=C1)O)C(=O)C3=C(C2=O)C(=CC=C3)O	DBH
丹参	HBIN001660	5316800	1,5-Dihydroxy-3-methylanthraquinone	C15H10O4	CC1=CC2=C(C(=C1)O)C(=O)C3=C(C2=O)C(=CC=C3)O	PLCG1
丹参	HBIN001660	5316800	1,5-Dihydroxy-3-methylanthraquinone	C15H10O4	CC1=CC2=C(C(=C1)O)C(=O)C3=C(C2=O)C(=CC=C3)O	NSD2
丹参	HBIN001660	5316800	1,5-Dihydroxy-3-methylanthraquinone	C15H10O4	CC1=CC2=C(C(=C1)O)C(=O)C3=C(C2=O)C(=CC=C3)O	SIRT5
丹参	HBIN001660	5316800	1,5-Dihydroxy-3-methylanthraquinone	C15H10O4	CC1=CC2=C(C(=C1)O)C(=O)C3=C(C2=O)C(=CC=C3)O	MCL1
丹参	HBIN001660	5316800	1,5-Dihydroxy-3-methylanthraquinone	C15H10O4	CC1=CC2=C(C(=C1)O)C(=O)C3=C(C2=O)C(=CC=C3)O	EIF4H
丹参	HBIN001660	5316800	1,5-Dihydroxy-3-methylanthraquinone	C15H10O4	CC1=CC2=C(C(=C1)O)C(=O)C3=C(C2=O)C(=CC=C3)O	DAO
丹参	HBIN001660	5316800	1,5-Dihydroxy-3-methylanthraquinone	C15H10O4	CC1=CC2=C(C(=C1)O)C(=O)C3=C(C2=O)C(=CC=C3)O	TLR1
丹参	HBIN001660	5316800	1,5-Dihydroxy-3-methylanthraquinone	C15H10O4	CC1=CC2=C(C(=C1)O)C(=O)C3=C(C2=O)C(=CC=C3)O	TLR2
丹参	HBIN001660	5316800	1,5-Dihydroxy-3-methylanthraquinone	C15H10O4	CC1=CC2=C(C(=C1)O)C(=O)C3=C(C2=O)C(=CC=C3)O	GAPDH
丹参	HBIN001660	5316800	1,5-Dihydroxy-3-methylanthraquinone	C15H10O4	CC1=CC2=C(C(=C1)O)C(=O)C3=C(C2=O)C(=CC=C3)O	CYP1A1
丹参	HBIN001660	5316800	1,5-Dihydroxy-3-methylanthraquinone	C15H10O4	CC1=CC2=C(C(=C1)O)C(=O)C3=C(C2=O)C(=CC=C3)O	ELANE
丹参	HBIN001660	5316800	1,5-Dihydroxy-3-methylanthraquinone	C15H10O4	CC1=CC2=C(C(=C1)O)C(=O)C3=C(C2=O)C(=CC=C3)O	PIM1
丹参	HBIN001660	5316800	1,5-Dihydroxy-3-methylanthraquinone	C15H10O4	CC1=CC2=C(C(=C1)O)C(=O)C3=C(C2=O)C(=CC=C3)O	ESR2
丹参	HBIN001660	5316800	1,5-Dihydroxy-3-methylanthraquinone	C15H10O4	CC1=CC2=C(C(=C1)O)C(=O)C3=C(C2=O)C(=CC=C3)O	CSNK2A1
丹参	HBIN001660	5316800	1,5-Dihydroxy-3-methylanthraquinone	C15H10O4	CC1=CC2=C(C(=C1)O)C(=O)C3=C(C2=O)C(=CC=C3)O	ESR1
丹参	HBIN001660	5316800	1,5-Dihydroxy-3-methylanthraquinone	C15H10O4	CC1=CC2=C(C(=C1)O)C(=O)C3=C(C2=O)C(=CC=C3)O	BCL2
丹参	HBIN001660	5316800	1,5-Dihydroxy-3-methylanthraquinone	C15H10O4	CC1=CC2=C(C(=C1)O)C(=O)C3=C(C2=O)C(=CC=C3)O	FNTA
丹参	HBIN001660	5316800	1,5-Dihydroxy-3-methylanthraquinone	C15H10O4	CC1=CC2=C(C(=C1)O)C(=O)C3=C(C2=O)C(=CC=C3)O	CYP19A1
丹参	HBIN001660	5316800	1,5-Dihydroxy-3-methylanthraquinone	C15H10O4	CC1=CC2=C(C(=C1)O)C(=O)C3=C(C2=O)C(=CC=C3)O	EGFR
丹参	HBIN001660	5316800	1,5-Dihydroxy-3-methylanthraquinone	C15H10O4	CC1=CC2=C(C(=C1)O)C(=O)C3=C(C2=O)C(=CC=C3)O	LIMK1
丹参	HBIN001660	5316800	1,5-Dihydroxy-3-methylanthraquinone	C15H10O4	CC1=CC2=C(C(=C1)O)C(=O)C3=C(C2=O)C(=CC=C3)O	LDHA
丹参	HBIN001660	5316800	1,5-Dihydroxy-3-methylanthraquinone	C15H10O4	CC1=CC2=C(C(=C1)O)C(=O)C3=C(C2=O)C(=CC=C3)O	LCK
丹参	HBIN001660	5316800	1,5-Dihydroxy-3-methylanthraquinone	C15H10O4	CC1=CC2=C(C(=C1)O)C(=O)C3=C(C2=O)C(=CC=C3)O	LDHB
丹参	HBIN001660	5316800	1,5-Dihydroxy-3-methylanthraquinone	C15H10O4	CC1=CC2=C(C(=C1)O)C(=O)C3=C(C2=O)C(=CC=C3)O	DUSP3
丹参	HBIN001660	5316800	1,5-Dihydroxy-3-methylanthraquinone	C15H10O4	CC1=CC2=C(C(=C1)O)C(=O)C3=C(C2=O)C(=CC=C3)O	MMP13
丹参	HBIN001660	5316800	1,5-Dihydroxy-3-methylanthraquinone	C15H10O4	CC1=CC2=C(C(=C1)O)C(=O)C3=C(C2=O)C(=CC=C3)O	MMP3
丹参	HBIN001660	5316800	1,5-Dihydroxy-3-methylanthraquinone	C15H10O4	CC1=CC2=C(C(=C1)O)C(=O)C3=C(C2=O)C(=CC=C3)O	MMP1
丹参	HBIN001660	5316800	1,5-Dihydroxy-3-methylanthraquinone	C15H10O4	CC1=CC2=C(C(=C1)O)C(=O)C3=C(C2=O)C(=CC=C3)O	HDAC6
丹参	HBIN001660	5316800	1,5-Dihydroxy-3-methylanthraquinone	C15H10O4	CC1=CC2=C(C(=C1)O)C(=O)C3=C(C2=O)C(=CC=C3)O	HDAC8
丹参	HBIN001660	5316800	1,5-Dihydroxy-3-methylanthraquinone	C15H10O4	CC1=CC2=C(C(=C1)O)C(=O)C3=C(C2=O)C(=CC=C3)O	HDAC1
丹参	HBIN001660	5316800	1,5-Dihydroxy-3-methylanthraquinone	C15H10O4	CC1=CC2=C(C(=C1)O)C(=O)C3=C(C2=O)C(=CC=C3)O	PLEC
丹参	HBIN001660	5316800	1,5-Dihydroxy-3-methylanthraquinone	C15H10O4	CC1=CC2=C(C(=C1)O)C(=O)C3=C(C2=O)C(=CC=C3)O	CSNK1A1
丹参	HBIN001660	5316800	1,5-Dihydroxy-3-methylanthraquinone	C15H10O4	CC1=CC2=C(C(=C1)O)C(=O)C3=C(C2=O)C(=CC=C3)O	CSNK1D
丹参	HBIN001660	5316800	1,5-Dihydroxy-3-methylanthraquinone	C15H10O4	CC1=CC2=C(C(=C1)O)C(=O)C3=C(C2=O)C(=CC=C3)O	CA7
丹参	HBIN001660	5316800	1,5-Dihydroxy-3-methylanthraquinone	C15H10O4	CC1=CC2=C(C(=C1)O)C(=O)C3=C(C2=O)C(=CC=C3)O	CA14
丹参	HBIN001660	5316800	1,5-Dihydroxy-3-methylanthraquinone	C15H10O4	CC1=CC2=C(C(=C1)O)C(=O)C3=C(C2=O)C(=CC=C3)O	CISD1
丹参	HBIN001660	5316800	1,5-Dihydroxy-3-methylanthraquinone	C15H10O4	CC1=CC2=C(C(=C1)O)C(=O)C3=C(C2=O)C(=CC=C3)O	ASF1A
丹参	HBIN001660	5316800	1,5-Dihydroxy-3-methylanthraquinone	C15H10O4	CC1=CC2=C(C(=C1)O)C(=O)C3=C(C2=O)C(=CC=C3)O	HMGCR
丹参	HBIN001660	5316800	1,5-Dihydroxy-3-methylanthraquinone	C15H10O4	CC1=CC2=C(C(=C1)O)C(=O)C3=C(C2=O)C(=CC=C3)O	GUSB
丹参	HBIN001660	5316800	1,5-Dihydroxy-3-methylanthraquinone	C15H10O4	CC1=CC2=C(C(=C1)O)C(=O)C3=C(C2=O)C(=CC=C3)O	NOX4
丹参	HBIN001660	5316800	1,5-Dihydroxy-3-methylanthraquinone	C15H10O4	CC1=CC2=C(C(=C1)O)C(=O)C3=C(C2=O)C(=CC=C3)O	MMP9
丹参	HBIN001660	5316800	1,5-Dihydroxy-3-methylanthraquinone	C15H10O4	CC1=CC2=C(C(=C1)O)C(=O)C3=C(C2=O)C(=CC=C3)O	ADAM17
丹参	HBIN001660	5316800	1,5-Dihydroxy-3-methylanthraquinone	C15H10O4	CC1=CC2=C(C(=C1)O)C(=O)C3=C(C2=O)C(=CC=C3)O	ABL1
丹参	HBIN001660	5316800	1,5-Dihydroxy-3-methylanthraquinone	C15H10O4	CC1=CC2=C(C(=C1)O)C(=O)C3=C(C2=O)C(=CC=C3)O	MMP16
丹参	HBIN001660	5316800	1,5-Dihydroxy-3-methylanthraquinone	C15H10O4	CC1=CC2=C(C(=C1)O)C(=O)C3=C(C2=O)C(=CC=C3)O	SRC
丹参	HBIN001660	5316800	1,5-Dihydroxy-3-methylanthraquinone	C15H10O4	CC1=CC2=C(C(=C1)O)C(=O)C3=C(C2=O)C(=CC=C3)O	KDR
丹参	HBIN001660	5316800	1,5-Dihydroxy-3-methylanthraquinone	C15H10O4	CC1=CC2=C(C(=C1)O)C(=O)C3=C(C2=O)C(=CC=C3)O	MTOR
丹参	HBIN001660	5316800	1,5-Dihydroxy-3-methylanthraquinone	C15H10O4	CC1=CC2=C(C(=C1)O)C(=O)C3=C(C2=O)C(=CC=C3)O	PIK3CD
丹参	HBIN001660	5316800	1,5-Dihydroxy-3-methylanthraquinone	C15H10O4	CC1=CC2=C(C(=C1)O)C(=O)C3=C(C2=O)C(=CC=C3)O	PRKDC
丹参	HBIN001660	5316800	1,5-Dihydroxy-3-methylanthraquinone	C15H10O4	CC1=CC2=C(C(=C1)O)C(=O)C3=C(C2=O)C(=CC=C3)O	PIK3CB
丹参	HBIN001660	5316800	1,5-Dihydroxy-3-methylanthraquinone	C15H10O4	CC1=CC2=C(C(=C1)O)C(=O)C3=C(C2=O)C(=CC=C3)O	HCK
丹参	HBIN001660	5316800	1,5-Dihydroxy-3-methylanthraquinone	C15H10O4	CC1=CC2=C(C(=C1)O)C(=O)C3=C(C2=O)C(=CC=C3)O	PIK3CG
丹参	HBIN001660	5316800	1,5-Dihydroxy-3-methylanthraquinone	C15H10O4	CC1=CC2=C(C(=C1)O)C(=O)C3=C(C2=O)C(=CC=C3)O	PI4KB
丹参	HBIN001660	5316800	1,5-Dihydroxy-3-methylanthraquinone	C15H10O4	CC1=CC2=C(C(=C1)O)C(=O)C3=C(C2=O)C(=CC=C3)O	MMP2
丹参	HBIN001660	5316800	1,5-Dihydroxy-3-methylanthraquinone	C15H10O4	CC1=CC2=C(C(=C1)O)C(=O)C3=C(C2=O)C(=CC=C3)O	MMP14
丹参	HBIN001660	5316800	1,5-Dihydroxy-3-methylanthraquinone	C15H10O4	CC1=CC2=C(C(=C1)O)C(=O)C3=C(C2=O)C(=CC=C3)O	PIK3CA
丹参	HBIN001660	5316800	1,5-Dihydroxy-3-methylanthraquinone	C15H10O4	CC1=CC2=C(C(=C1)O)C(=O)C3=C(C2=O)C(=CC=C3)O	MMP12
丹参	HBIN001660	5316800	1,5-Dihydroxy-3-methylanthraquinone	C15H10O4	CC1=CC2=C(C(=C1)O)C(=O)C3=C(C2=O)C(=CC=C3)O	MMP8
丹参	HBIN001660	5316800	1,5-Dihydroxy-3-methylanthraquinone	C15H10O4	CC1=CC2=C(C(=C1)O)C(=O)C3=C(C2=O)C(=CC=C3)O	GRM5
丹参	HBIN001660	5316800	1,5-Dihydroxy-3-methylanthraquinone	C15H10O4	CC1=CC2=C(C(=C1)O)C(=O)C3=C(C2=O)C(=CC=C3)O	KCNMA1
丹参	HBIN001660	5316800	1,5-Dihydroxy-3-methylanthraquinone	C15H10O4	CC1=CC2=C(C(=C1)O)C(=O)C3=C(C2=O)C(=CC=C3)O	EEF2K
丹参	HBIN001660	5316800	1,5-Dihydroxy-3-methylanthraquinone	C15H10O4	CC1=CC2=C(C(=C1)O)C(=O)C3=C(C2=O)C(=CC=C3)O	ACE
丹参	HBIN001660	5316800	1,5-Dihydroxy-3-methylanthraquinone	C15H10O4	CC1=CC2=C(C(=C1)O)C(=O)C3=C(C2=O)C(=CC=C3)O	HTR2B
丹参	HBIN001660	5316800	1,5-Dihydroxy-3-methylanthraquinone	C15H10O4	CC1=CC2=C(C(=C1)O)C(=O)C3=C(C2=O)C(=CC=C3)O	MAOB
丹参	HBIN001660	5316800	1,5-Dihydroxy-3-methylanthraquinone	C15H10O4	CC1=CC2=C(C(=C1)O)C(=O)C3=C(C2=O)C(=CC=C3)O	ADORA2B
丹参	HBIN001660	5316800	1,5-Dihydroxy-3-methylanthraquinone	C15H10O4	CC1=CC2=C(C(=C1)O)C(=O)C3=C(C2=O)C(=CC=C3)O	ALPG
丹参	HBIN001660	5316800	1,5-Dihydroxy-3-methylanthraquinone	C15H10O4	CC1=CC2=C(C(=C1)O)C(=O)C3=C(C2=O)C(=CC=C3)O	PLA2G7
丹参	HBIN001660	5316800	1,5-Dihydroxy-3-methylanthraquinone	C15H10O4	CC1=CC2=C(C(=C1)O)C(=O)C3=C(C2=O)C(=CC=C3)O	ALPL
丹参	HBIN001660	5316800	1,5-Dihydroxy-3-methylanthraquinone	C15H10O4	CC1=CC2=C(C(=C1)O)C(=O)C3=C(C2=O)C(=CC=C3)O	PLAA
丹参	HBIN001660	5316800	1,5-Dihydroxy-3-methylanthraquinone	C15H10O4	CC1=CC2=C(C(=C1)O)C(=O)C3=C(C2=O)C(=CC=C3)O	EIF2AK2
丹参	HBIN001660	5316800	1,5-Dihydroxy-3-methylanthraquinone	C15H10O4	CC1=CC2=C(C(=C1)O)C(=O)C3=C(C2=O)C(=CC=C3)O	RET
丹参	HBIN001660	5316800	1,5-Dihydroxy-3-methylanthraquinone	C15H10O4	CC1=CC2=C(C(=C1)O)C(=O)C3=C(C2=O)C(=CC=C3)O	F2
丹参	HBIN001660	5316800	1,5-Dihydroxy-3-methylanthraquinone	C15H10O4	CC1=CC2=C(C(=C1)O)C(=O)C3=C(C2=O)C(=CC=C3)O	HDAC5
丹参	HBIN001660	5316800	1,5-Dihydroxy-3-methylanthraquinone	C15H10O4	CC1=CC2=C(C(=C1)O)C(=O)C3=C(C2=O)C(=CC=C3)O	HDAC7
丹参	HBIN001660	5316800	1,5-Dihydroxy-3-methylanthraquinone	C15H10O4	CC1=CC2=C(C(=C1)O)C(=O)C3=C(C2=O)C(=CC=C3)O	HDAC4
丹参	HBIN001660	5316800	1,5-Dihydroxy-3-methylanthraquinone	C15H10O4	CC1=CC2=C(C(=C1)O)C(=O)C3=C(C2=O)C(=CC=C3)O	PIM2
丹参	HBIN001660	5316800	1,5-Dihydroxy-3-methylanthraquinone	C15H10O4	CC1=CC2=C(C(=C1)O)C(=O)C3=C(C2=O)C(=CC=C3)O	FLT1
丹参	HBIN001660	5316800	1,5-Dihydroxy-3-methylanthraquinone	C15H10O4	CC1=CC2=C(C(=C1)O)C(=O)C3=C(C2=O)C(=CC=C3)O	FGFR1
丹参	HBIN001660	5316800	1,5-Dihydroxy-3-methylanthraquinone	C15H10O4	CC1=CC2=C(C(=C1)O)C(=O)C3=C(C2=O)C(=CC=C3)O	MAP2K1
丹参	HBIN001660	5316800	1,5-Dihydroxy-3-methylanthraquinone	C15H10O4	CC1=CC2=C(C(=C1)O)C(=O)C3=C(C2=O)C(=CC=C3)O	CTSV
丹参	HBIN001660	5316800	1,5-Dihydroxy-3-methylanthraquinone	C15H10O4	CC1=CC2=C(C(=C1)O)C(=O)C3=C(C2=O)C(=CC=C3)O	FNTB
丹参	HBIN002684	117838257	4,4,8-Trimethyl-2,3,8,9-tetrahydronaphtho[2,1-f][1]benzofuran-1,7,11-trione	C19H18O4	CC1COC2=C1C(=O)C3=C(C2=O)C4=C(C=C3)C(CCC4=O)(C)C	RBBP7
丹参	HBIN002684	117838257	4,4,8-Trimethyl-2,3,8,9-tetrahydronaphtho[2,1-f][1]benzofuran-1,7,11-trione	C19H18O4	CC1COC2=C1C(=O)C3=C(C2=O)C4=C(C=C3)C(CCC4=O)(C)C	SUZ12
丹参	HBIN002684	117838257	4,4,8-Trimethyl-2,3,8,9-tetrahydronaphtho[2,1-f][1]benzofuran-1,7,11-trione	C19H18O4	CC1COC2=C1C(=O)C3=C(C2=O)C4=C(C=C3)C(CCC4=O)(C)C	RBBP4
丹参	HBIN002684	117838257	4,4,8-Trimethyl-2,3,8,9-tetrahydronaphtho[2,1-f][1]benzofuran-1,7,11-trione	C19H18O4	CC1COC2=C1C(=O)C3=C(C2=O)C4=C(C=C3)C(CCC4=O)(C)C	MALT1
丹参	HBIN002684	117838257	4,4,8-Trimethyl-2,3,8,9-tetrahydronaphtho[2,1-f][1]benzofuran-1,7,11-trione	C19H18O4	CC1COC2=C1C(=O)C3=C(C2=O)C4=C(C=C3)C(CCC4=O)(C)C	CES2
丹参	HBIN002684	117838257	4,4,8-Trimethyl-2,3,8,9-tetrahydronaphtho[2,1-f][1]benzofuran-1,7,11-trione	C19H18O4	CC1COC2=C1C(=O)C3=C(C2=O)C4=C(C=C3)C(CCC4=O)(C)C	ELAVL1
丹参	HBIN002684	117838257	4,4,8-Trimethyl-2,3,8,9-tetrahydronaphtho[2,1-f][1]benzofuran-1,7,11-trione	C19H18O4	CC1COC2=C1C(=O)C3=C(C2=O)C4=C(C=C3)C(CCC4=O)(C)C	CES1
丹参	HBIN002684	117838257	4,4,8-Trimethyl-2,3,8,9-tetrahydronaphtho[2,1-f][1]benzofuran-1,7,11-trione	C19H18O4	CC1COC2=C1C(=O)C3=C(C2=O)C4=C(C=C3)C(CCC4=O)(C)C	PTPN6
丹参	HBIN002684	117838257	4,4,8-Trimethyl-2,3,8,9-tetrahydronaphtho[2,1-f][1]benzofuran-1,7,11-trione	C19H18O4	CC1COC2=C1C(=O)C3=C(C2=O)C4=C(C=C3)C(CCC4=O)(C)C	ACHE
丹参	HBIN002684	117838257	4,4,8-Trimethyl-2,3,8,9-tetrahydronaphtho[2,1-f][1]benzofuran-1,7,11-trione	C19H18O4	CC1COC2=C1C(=O)C3=C(C2=O)C4=C(C=C3)C(CCC4=O)(C)C	ADRA1A
丹参	HBIN002684	117838257	4,4,8-Trimethyl-2,3,8,9-tetrahydronaphtho[2,1-f][1]benzofuran-1,7,11-trione	C19H18O4	CC1COC2=C1C(=O)C3=C(C2=O)C4=C(C=C3)C(CCC4=O)(C)C	ADRB2
丹参	HBIN002684	117838257	4,4,8-Trimethyl-2,3,8,9-tetrahydronaphtho[2,1-f][1]benzofuran-1,7,11-trione	C19H18O4	CC1COC2=C1C(=O)C3=C(C2=O)C4=C(C=C3)C(CCC4=O)(C)C	AR
丹参	HBIN002684	117838257	4,4,8-Trimethyl-2,3,8,9-tetrahydronaphtho[2,1-f][1]benzofuran-1,7,11-trione	C19H18O4	CC1COC2=C1C(=O)C3=C(C2=O)C4=C(C=C3)C(CCC4=O)(C)C	CA2
丹参	HBIN002684	117838257	4,4,8-Trimethyl-2,3,8,9-tetrahydronaphtho[2,1-f][1]benzofuran-1,7,11-trione	C19H18O4	CC1COC2=C1C(=O)C3=C(C2=O)C4=C(C=C3)C(CCC4=O)(C)C	CHRM1
丹参	HBIN002684	117838257	4,4,8-Trimethyl-2,3,8,9-tetrahydronaphtho[2,1-f][1]benzofuran-1,7,11-trione	C19H18O4	CC1COC2=C1C(=O)C3=C(C2=O)C4=C(C=C3)C(CCC4=O)(C)C	ESR1
丹参	HBIN002684	117838257	4,4,8-Trimethyl-2,3,8,9-tetrahydronaphtho[2,1-f][1]benzofuran-1,7,11-trione	C19H18O4	CC1COC2=C1C(=O)C3=C(C2=O)C4=C(C=C3)C(CCC4=O)(C)C	NOS2
丹参	HBIN002684	117838257	4,4,8-Trimethyl-2,3,8,9-tetrahydronaphtho[2,1-f][1]benzofuran-1,7,11-trione	C19H18O4	CC1COC2=C1C(=O)C3=C(C2=O)C4=C(C=C3)C(CCC4=O)(C)C	OPRD1
丹参	HBIN002684	117838257	4,4,8-Trimethyl-2,3,8,9-tetrahydronaphtho[2,1-f][1]benzofuran-1,7,11-trione	C19H18O4	CC1COC2=C1C(=O)C3=C(C2=O)C4=C(C=C3)C(CCC4=O)(C)C	OPRM1
丹参	HBIN002684	117838257	4,4,8-Trimethyl-2,3,8,9-tetrahydronaphtho[2,1-f][1]benzofuran-1,7,11-trione	C19H18O4	CC1COC2=C1C(=O)C3=C(C2=O)C4=C(C=C3)C(CCC4=O)(C)C	PRSS1
丹参	HBIN002684	117838257	4,4,8-Trimethyl-2,3,8,9-tetrahydronaphtho[2,1-f][1]benzofuran-1,7,11-trione	C19H18O4	CC1COC2=C1C(=O)C3=C(C2=O)C4=C(C=C3)C(CCC4=O)(C)C	PTGS1
丹参	HBIN002684	117838257	4,4,8-Trimethyl-2,3,8,9-tetrahydronaphtho[2,1-f][1]benzofuran-1,7,11-trione	C19H18O4	CC1COC2=C1C(=O)C3=C(C2=O)C4=C(C=C3)C(CCC4=O)(C)C	PTGS2
丹参	HBIN002684	117838257	4,4,8-Trimethyl-2,3,8,9-tetrahydronaphtho[2,1-f][1]benzofuran-1,7,11-trione	C19H18O4	CC1COC2=C1C(=O)C3=C(C2=O)C4=C(C=C3)C(CCC4=O)(C)C	SCN5A
丹参	HBIN002684	117838257	4,4,8-Trimethyl-2,3,8,9-tetrahydronaphtho[2,1-f][1]benzofuran-1,7,11-trione	C19H18O4	CC1COC2=C1C(=O)C3=C(C2=O)C4=C(C=C3)C(CCC4=O)(C)C	NCOA1
丹参	HBIN002684	117838257	4,4,8-Trimethyl-2,3,8,9-tetrahydronaphtho[2,1-f][1]benzofuran-1,7,11-trione	C19H18O4	CC1COC2=C1C(=O)C3=C(C2=O)C4=C(C=C3)C(CCC4=O)(C)C	ADRA1B
丹参	HBIN002684	117838257	4,4,8-Trimethyl-2,3,8,9-tetrahydronaphtho[2,1-f][1]benzofuran-1,7,11-trione	C19H18O4	CC1COC2=C1C(=O)C3=C(C2=O)C4=C(C=C3)C(CCC4=O)(C)C	ESR2
丹参	HBIN002684	117838257	4,4,8-Trimethyl-2,3,8,9-tetrahydronaphtho[2,1-f][1]benzofuran-1,7,11-trione	C19H18O4	CC1COC2=C1C(=O)C3=C(C2=O)C4=C(C=C3)C(CCC4=O)(C)C	NCOA2
丹参	HBIN002684	117838257	4,4,8-Trimethyl-2,3,8,9-tetrahydronaphtho[2,1-f][1]benzofuran-1,7,11-trione	C19H18O4	CC1COC2=C1C(=O)C3=C(C2=O)C4=C(C=C3)C(CCC4=O)(C)C	CHRM2
丹参	HBIN002684	117838257	4,4,8-Trimethyl-2,3,8,9-tetrahydronaphtho[2,1-f][1]benzofuran-1,7,11-trione	C19H18O4	CC1COC2=C1C(=O)C3=C(C2=O)C4=C(C=C3)C(CCC4=O)(C)C	CCNA2
丹参	HBIN002684	117838257	4,4,8-Trimethyl-2,3,8,9-tetrahydronaphtho[2,1-f][1]benzofuran-1,7,11-trione	C19H18O4	CC1COC2=C1C(=O)C3=C(C2=O)C4=C(C=C3)C(CCC4=O)(C)C	CHRNA7
丹参	HBIN002684	117838257	4,4,8-Trimethyl-2,3,8,9-tetrahydronaphtho[2,1-f][1]benzofuran-1,7,11-trione	C19H18O4	CC1COC2=C1C(=O)C3=C(C2=O)C4=C(C=C3)C(CCC4=O)(C)C	DPP4
丹参	HBIN002684	117838257	4,4,8-Trimethyl-2,3,8,9-tetrahydronaphtho[2,1-f][1]benzofuran-1,7,11-trione	C19H18O4	CC1COC2=C1C(=O)C3=C(C2=O)C4=C(C=C3)C(CCC4=O)(C)C	CHRM5
丹参	HBIN002684	117838257	4,4,8-Trimethyl-2,3,8,9-tetrahydronaphtho[2,1-f][1]benzofuran-1,7,11-trione	C19H18O4	CC1COC2=C1C(=O)C3=C(C2=O)C4=C(C=C3)C(CCC4=O)(C)C	GABRA1
丹参	HBIN002684	117838257	4,4,8-Trimethyl-2,3,8,9-tetrahydronaphtho[2,1-f][1]benzofuran-1,7,11-trione	C19H18O4	CC1COC2=C1C(=O)C3=C(C2=O)C4=C(C=C3)C(CCC4=O)(C)C	CDK2
丹参	HBIN002684	117838257	4,4,8-Trimethyl-2,3,8,9-tetrahydronaphtho[2,1-f][1]benzofuran-1,7,11-trione	C19H18O4	CC1COC2=C1C(=O)C3=C(C2=O)C4=C(C=C3)C(CCC4=O)(C)C	PIM1
丹参	HBIN002684	117838257	4,4,8-Trimethyl-2,3,8,9-tetrahydronaphtho[2,1-f][1]benzofuran-1,7,11-trione	C19H18O4	CC1COC2=C1C(=O)C3=C(C2=O)C4=C(C=C3)C(CCC4=O)(C)C	ADRA1D
丹参	HBIN002684	117838257	4,4,8-Trimethyl-2,3,8,9-tetrahydronaphtho[2,1-f][1]benzofuran-1,7,11-trione	C19H18O4	CC1COC2=C1C(=O)C3=C(C2=O)C4=C(C=C3)C(CCC4=O)(C)C	GSK3B
丹参	HBIN002684	117838257	4,4,8-Trimethyl-2,3,8,9-tetrahydronaphtho[2,1-f][1]benzofuran-1,7,11-trione	C19H18O4	CC1COC2=C1C(=O)C3=C(C2=O)C4=C(C=C3)C(CCC4=O)(C)C	CDK5R1
丹参	HBIN002684	117838257	4,4,8-Trimethyl-2,3,8,9-tetrahydronaphtho[2,1-f][1]benzofuran-1,7,11-trione	C19H18O4	CC1COC2=C1C(=O)C3=C(C2=O)C4=C(C=C3)C(CCC4=O)(C)C	GABRB3
丹参	HBIN002684	117838257	4,4,8-Trimethyl-2,3,8,9-tetrahydronaphtho[2,1-f][1]benzofuran-1,7,11-trione	C19H18O4	CC1COC2=C1C(=O)C3=C(C2=O)C4=C(C=C3)C(CCC4=O)(C)C	GABRA3
丹参	HBIN002684	117838257	4,4,8-Trimethyl-2,3,8,9-tetrahydronaphtho[2,1-f][1]benzofuran-1,7,11-trione	C19H18O4	CC1COC2=C1C(=O)C3=C(C2=O)C4=C(C=C3)C(CCC4=O)(C)C	GABRA2
丹参	HBIN002684	117838257	4,4,8-Trimethyl-2,3,8,9-tetrahydronaphtho[2,1-f][1]benzofuran-1,7,11-trione	C19H18O4	CC1COC2=C1C(=O)C3=C(C2=O)C4=C(C=C3)C(CCC4=O)(C)C	GABRA6
丹参	HBIN002684	117838257	4,4,8-Trimethyl-2,3,8,9-tetrahydronaphtho[2,1-f][1]benzofuran-1,7,11-trione	C19H18O4	CC1COC2=C1C(=O)C3=C(C2=O)C4=C(C=C3)C(CCC4=O)(C)C	GABRG2
丹参	HBIN002684	117838257	4,4,8-Trimethyl-2,3,8,9-tetrahydronaphtho[2,1-f][1]benzofuran-1,7,11-trione	C19H18O4	CC1COC2=C1C(=O)C3=C(C2=O)C4=C(C=C3)C(CCC4=O)(C)C	PSEN2
丹参	HBIN002684	117838257	4,4,8-Trimethyl-2,3,8,9-tetrahydronaphtho[2,1-f][1]benzofuran-1,7,11-trione	C19H18O4	CC1COC2=C1C(=O)C3=C(C2=O)C4=C(C=C3)C(CCC4=O)(C)C	IDO1
丹参	HBIN002684	117838257	4,4,8-Trimethyl-2,3,8,9-tetrahydronaphtho[2,1-f][1]benzofuran-1,7,11-trione	C19H18O4	CC1COC2=C1C(=O)C3=C(C2=O)C4=C(C=C3)C(CCC4=O)(C)C	GABRA4
丹参	HBIN002684	117838257	4,4,8-Trimethyl-2,3,8,9-tetrahydronaphtho[2,1-f][1]benzofuran-1,7,11-trione	C19H18O4	CC1COC2=C1C(=O)C3=C(C2=O)C4=C(C=C3)C(CCC4=O)(C)C	GABRA5
丹参	HBIN002684	117838257	4,4,8-Trimethyl-2,3,8,9-tetrahydronaphtho[2,1-f][1]benzofuran-1,7,11-trione	C19H18O4	CC1COC2=C1C(=O)C3=C(C2=O)C4=C(C=C3)C(CCC4=O)(C)C	CTSK
丹参	HBIN002684	117838257	4,4,8-Trimethyl-2,3,8,9-tetrahydronaphtho[2,1-f][1]benzofuran-1,7,11-trione	C19H18O4	CC1COC2=C1C(=O)C3=C(C2=O)C4=C(C=C3)C(CCC4=O)(C)C	FAP
丹参	HBIN002684	117838257	4,4,8-Trimethyl-2,3,8,9-tetrahydronaphtho[2,1-f][1]benzofuran-1,7,11-trione	C19H18O4	CC1COC2=C1C(=O)C3=C(C2=O)C4=C(C=C3)C(CCC4=O)(C)C	CTSB
丹参	HBIN002684	117838257	4,4,8-Trimethyl-2,3,8,9-tetrahydronaphtho[2,1-f][1]benzofuran-1,7,11-trione	C19H18O4	CC1COC2=C1C(=O)C3=C(C2=O)C4=C(C=C3)C(CCC4=O)(C)C	PREP
丹参	HBIN002684	117838257	4,4,8-Trimethyl-2,3,8,9-tetrahydronaphtho[2,1-f][1]benzofuran-1,7,11-trione	C19H18O4	CC1COC2=C1C(=O)C3=C(C2=O)C4=C(C=C3)C(CCC4=O)(C)C	AKR1B1
丹参	HBIN002684	117838257	4,4,8-Trimethyl-2,3,8,9-tetrahydronaphtho[2,1-f][1]benzofuran-1,7,11-trione	C19H18O4	CC1COC2=C1C(=O)C3=C(C2=O)C4=C(C=C3)C(CCC4=O)(C)C	CSF1R
丹参	HBIN002684	117838257	4,4,8-Trimethyl-2,3,8,9-tetrahydronaphtho[2,1-f][1]benzofuran-1,7,11-trione	C19H18O4	CC1COC2=C1C(=O)C3=C(C2=O)C4=C(C=C3)C(CCC4=O)(C)C	MTNR1A
丹参	HBIN002684	117838257	4,4,8-Trimethyl-2,3,8,9-tetrahydronaphtho[2,1-f][1]benzofuran-1,7,11-trione	C19H18O4	CC1COC2=C1C(=O)C3=C(C2=O)C4=C(C=C3)C(CCC4=O)(C)C	P2RX7
丹参	HBIN002684	117838257	4,4,8-Trimethyl-2,3,8,9-tetrahydronaphtho[2,1-f][1]benzofuran-1,7,11-trione	C19H18O4	CC1COC2=C1C(=O)C3=C(C2=O)C4=C(C=C3)C(CCC4=O)(C)C	CTSL
丹参	HBIN002684	117838257	4,4,8-Trimethyl-2,3,8,9-tetrahydronaphtho[2,1-f][1]benzofuran-1,7,11-trione	C19H18O4	CC1COC2=C1C(=O)C3=C(C2=O)C4=C(C=C3)C(CCC4=O)(C)C	PDE10A
丹参	HBIN002684	117838257	4,4,8-Trimethyl-2,3,8,9-tetrahydronaphtho[2,1-f][1]benzofuran-1,7,11-trione	C19H18O4	CC1COC2=C1C(=O)C3=C(C2=O)C4=C(C=C3)C(CCC4=O)(C)C	KIF11
丹参	HBIN002684	117838257	4,4,8-Trimethyl-2,3,8,9-tetrahydronaphtho[2,1-f][1]benzofuran-1,7,11-trione	C19H18O4	CC1COC2=C1C(=O)C3=C(C2=O)C4=C(C=C3)C(CCC4=O)(C)C	S1PR2
丹参	HBIN002684	117838257	4,4,8-Trimethyl-2,3,8,9-tetrahydronaphtho[2,1-f][1]benzofuran-1,7,11-trione	C19H18O4	CC1COC2=C1C(=O)C3=C(C2=O)C4=C(C=C3)C(CCC4=O)(C)C	MTNR1B
丹参	HBIN002684	117838257	4,4,8-Trimethyl-2,3,8,9-tetrahydronaphtho[2,1-f][1]benzofuran-1,7,11-trione	C19H18O4	CC1COC2=C1C(=O)C3=C(C2=O)C4=C(C=C3)C(CCC4=O)(C)C	ALOX15
丹参	HBIN002684	117838257	4,4,8-Trimethyl-2,3,8,9-tetrahydronaphtho[2,1-f][1]benzofuran-1,7,11-trione	C19H18O4	CC1COC2=C1C(=O)C3=C(C2=O)C4=C(C=C3)C(CCC4=O)(C)C	HTR2B
丹参	HBIN002684	117838257	4,4,8-Trimethyl-2,3,8,9-tetrahydronaphtho[2,1-f][1]benzofuran-1,7,11-trione	C19H18O4	CC1COC2=C1C(=O)C3=C(C2=O)C4=C(C=C3)C(CCC4=O)(C)C	CAPN1
丹参	HBIN002684	117838257	4,4,8-Trimethyl-2,3,8,9-tetrahydronaphtho[2,1-f][1]benzofuran-1,7,11-trione	C19H18O4	CC1COC2=C1C(=O)C3=C(C2=O)C4=C(C=C3)C(CCC4=O)(C)C	PYGL
丹参	HBIN002684	117838257	4,4,8-Trimethyl-2,3,8,9-tetrahydronaphtho[2,1-f][1]benzofuran-1,7,11-trione	C19H18O4	CC1COC2=C1C(=O)C3=C(C2=O)C4=C(C=C3)C(CCC4=O)(C)C	NQO2
丹参	HBIN002684	117838257	4,4,8-Trimethyl-2,3,8,9-tetrahydronaphtho[2,1-f][1]benzofuran-1,7,11-trione	C19H18O4	CC1COC2=C1C(=O)C3=C(C2=O)C4=C(C=C3)C(CCC4=O)(C)C	CTSS
丹参	HBIN002684	117838257	4,4,8-Trimethyl-2,3,8,9-tetrahydronaphtho[2,1-f][1]benzofuran-1,7,11-trione	C19H18O4	CC1COC2=C1C(=O)C3=C(C2=O)C4=C(C=C3)C(CCC4=O)(C)C	CTSC
丹参	HBIN002684	117838257	4,4,8-Trimethyl-2,3,8,9-tetrahydronaphtho[2,1-f][1]benzofuran-1,7,11-trione	C19H18O4	CC1COC2=C1C(=O)C3=C(C2=O)C4=C(C=C3)C(CCC4=O)(C)C	CXCR1
丹参	HBIN002684	117838257	4,4,8-Trimethyl-2,3,8,9-tetrahydronaphtho[2,1-f][1]benzofuran-1,7,11-trione	C19H18O4	CC1COC2=C1C(=O)C3=C(C2=O)C4=C(C=C3)C(CCC4=O)(C)C	MAP2K1
丹参	HBIN002684	117838257	4,4,8-Trimethyl-2,3,8,9-tetrahydronaphtho[2,1-f][1]benzofuran-1,7,11-trione	C19H18O4	CC1COC2=C1C(=O)C3=C(C2=O)C4=C(C=C3)C(CCC4=O)(C)C	RAF1
丹参	HBIN002684	117838257	4,4,8-Trimethyl-2,3,8,9-tetrahydronaphtho[2,1-f][1]benzofuran-1,7,11-trione	C19H18O4	CC1COC2=C1C(=O)C3=C(C2=O)C4=C(C=C3)C(CCC4=O)(C)C	PDGFRB
丹参	HBIN002684	117838257	4,4,8-Trimethyl-2,3,8,9-tetrahydronaphtho[2,1-f][1]benzofuran-1,7,11-trione	C19H18O4	CC1COC2=C1C(=O)C3=C(C2=O)C4=C(C=C3)C(CCC4=O)(C)C	MAP2K2
丹参	HBIN002684	117838257	4,4,8-Trimethyl-2,3,8,9-tetrahydronaphtho[2,1-f][1]benzofuran-1,7,11-trione	C19H18O4	CC1COC2=C1C(=O)C3=C(C2=O)C4=C(C=C3)C(CCC4=O)(C)C	JAK2
丹参	HBIN002684	117838257	4,4,8-Trimethyl-2,3,8,9-tetrahydronaphtho[2,1-f][1]benzofuran-1,7,11-trione	C19H18O4	CC1COC2=C1C(=O)C3=C(C2=O)C4=C(C=C3)C(CCC4=O)(C)C	GPR139
丹参	HBIN002684	117838257	4,4,8-Trimethyl-2,3,8,9-tetrahydronaphtho[2,1-f][1]benzofuran-1,7,11-trione	C19H18O4	CC1COC2=C1C(=O)C3=C(C2=O)C4=C(C=C3)C(CCC4=O)(C)C	AURKC
丹参	HBIN002684	117838257	4,4,8-Trimethyl-2,3,8,9-tetrahydronaphtho[2,1-f][1]benzofuran-1,7,11-trione	C19H18O4	CC1COC2=C1C(=O)C3=C(C2=O)C4=C(C=C3)C(CCC4=O)(C)C	CAMK2A
丹参	HBIN002684	117838257	4,4,8-Trimethyl-2,3,8,9-tetrahydronaphtho[2,1-f][1]benzofuran-1,7,11-trione	C19H18O4	CC1COC2=C1C(=O)C3=C(C2=O)C4=C(C=C3)C(CCC4=O)(C)C	PRMT3
丹参	HBIN002684	117838257	4,4,8-Trimethyl-2,3,8,9-tetrahydronaphtho[2,1-f][1]benzofuran-1,7,11-trione	C19H18O4	CC1COC2=C1C(=O)C3=C(C2=O)C4=C(C=C3)C(CCC4=O)(C)C	CNR1
丹参	HBIN002684	117838257	4,4,8-Trimethyl-2,3,8,9-tetrahydronaphtho[2,1-f][1]benzofuran-1,7,11-trione	C19H18O4	CC1COC2=C1C(=O)C3=C(C2=O)C4=C(C=C3)C(CCC4=O)(C)C	PARP1
丹参	HBIN002684	117838257	4,4,8-Trimethyl-2,3,8,9-tetrahydronaphtho[2,1-f][1]benzofuran-1,7,11-trione	C19H18O4	CC1COC2=C1C(=O)C3=C(C2=O)C4=C(C=C3)C(CCC4=O)(C)C	GRM5
丹参	HBIN002684	117838257	4,4,8-Trimethyl-2,3,8,9-tetrahydronaphtho[2,1-f][1]benzofuran-1,7,11-trione	C19H18O4	CC1COC2=C1C(=O)C3=C(C2=O)C4=C(C=C3)C(CCC4=O)(C)C	METAP2
丹参	HBIN002684	117838257	4,4,8-Trimethyl-2,3,8,9-tetrahydronaphtho[2,1-f][1]benzofuran-1,7,11-trione	C19H18O4	CC1COC2=C1C(=O)C3=C(C2=O)C4=C(C=C3)C(CCC4=O)(C)C	CREBBP
丹参	HBIN002684	117838257	4,4,8-Trimethyl-2,3,8,9-tetrahydronaphtho[2,1-f][1]benzofuran-1,7,11-trione	C19H18O4	CC1COC2=C1C(=O)C3=C(C2=O)C4=C(C=C3)C(CCC4=O)(C)C	DYRK1A
丹参	HBIN002684	117838257	4,4,8-Trimethyl-2,3,8,9-tetrahydronaphtho[2,1-f][1]benzofuran-1,7,11-trione	C19H18O4	CC1COC2=C1C(=O)C3=C(C2=O)C4=C(C=C3)C(CCC4=O)(C)C	SLC6A3
丹参	HBIN002684	117838257	4,4,8-Trimethyl-2,3,8,9-tetrahydronaphtho[2,1-f][1]benzofuran-1,7,11-trione	C19H18O4	CC1COC2=C1C(=O)C3=C(C2=O)C4=C(C=C3)C(CCC4=O)(C)C	SCN10A
丹参	HBIN002684	117838257	4,4,8-Trimethyl-2,3,8,9-tetrahydronaphtho[2,1-f][1]benzofuran-1,7,11-trione	C19H18O4	CC1COC2=C1C(=O)C3=C(C2=O)C4=C(C=C3)C(CCC4=O)(C)C	MAPK14
丹参	HBIN002684	117838257	4,4,8-Trimethyl-2,3,8,9-tetrahydronaphtho[2,1-f][1]benzofuran-1,7,11-trione	C19H18O4	CC1COC2=C1C(=O)C3=C(C2=O)C4=C(C=C3)C(CCC4=O)(C)C	SCN9A
丹参	HBIN002684	117838257	4,4,8-Trimethyl-2,3,8,9-tetrahydronaphtho[2,1-f][1]benzofuran-1,7,11-trione	C19H18O4	CC1COC2=C1C(=O)C3=C(C2=O)C4=C(C=C3)C(CCC4=O)(C)C	EZR
丹参	HBIN002684	117838257	4,4,8-Trimethyl-2,3,8,9-tetrahydronaphtho[2,1-f][1]benzofuran-1,7,11-trione	C19H18O4	CC1COC2=C1C(=O)C3=C(C2=O)C4=C(C=C3)C(CCC4=O)(C)C	F2
丹参	HBIN002684	117838257	4,4,8-Trimethyl-2,3,8,9-tetrahydronaphtho[2,1-f][1]benzofuran-1,7,11-trione	C19H18O4	CC1COC2=C1C(=O)C3=C(C2=O)C4=C(C=C3)C(CCC4=O)(C)C	HTR2C
丹参	HBIN002684	117838257	4,4,8-Trimethyl-2,3,8,9-tetrahydronaphtho[2,1-f][1]benzofuran-1,7,11-trione	C19H18O4	CC1COC2=C1C(=O)C3=C(C2=O)C4=C(C=C3)C(CCC4=O)(C)C	EPHX2
丹参	HBIN002684	117838257	4,4,8-Trimethyl-2,3,8,9-tetrahydronaphtho[2,1-f][1]benzofuran-1,7,11-trione	C19H18O4	CC1COC2=C1C(=O)C3=C(C2=O)C4=C(C=C3)C(CCC4=O)(C)C	HSD17B2
丹参	HBIN002684	117838257	4,4,8-Trimethyl-2,3,8,9-tetrahydronaphtho[2,1-f][1]benzofuran-1,7,11-trione	C19H18O4	CC1COC2=C1C(=O)C3=C(C2=O)C4=C(C=C3)C(CCC4=O)(C)C	HDAC6
丹参	HBIN002684	117838257	4,4,8-Trimethyl-2,3,8,9-tetrahydronaphtho[2,1-f][1]benzofuran-1,7,11-trione	C19H18O4	CC1COC2=C1C(=O)C3=C(C2=O)C4=C(C=C3)C(CCC4=O)(C)C	NR1H4
丹参	HBIN002684	117838257	4,4,8-Trimethyl-2,3,8,9-tetrahydronaphtho[2,1-f][1]benzofuran-1,7,11-trione	C19H18O4	CC1COC2=C1C(=O)C3=C(C2=O)C4=C(C=C3)C(CCC4=O)(C)C	HDAC1
丹参	HBIN002684	117838257	4,4,8-Trimethyl-2,3,8,9-tetrahydronaphtho[2,1-f][1]benzofuran-1,7,11-trione	C19H18O4	CC1COC2=C1C(=O)C3=C(C2=O)C4=C(C=C3)C(CCC4=O)(C)C	KCNA5
丹参	HBIN002684	117838257	4,4,8-Trimethyl-2,3,8,9-tetrahydronaphtho[2,1-f][1]benzofuran-1,7,11-trione	C19H18O4	CC1COC2=C1C(=O)C3=C(C2=O)C4=C(C=C3)C(CCC4=O)(C)C	HCRTR2
丹参	HBIN002684	117838257	4,4,8-Trimethyl-2,3,8,9-tetrahydronaphtho[2,1-f][1]benzofuran-1,7,11-trione	C19H18O4	CC1COC2=C1C(=O)C3=C(C2=O)C4=C(C=C3)C(CCC4=O)(C)C	HCRTR1
丹参	HBIN002684	117838257	4,4,8-Trimethyl-2,3,8,9-tetrahydronaphtho[2,1-f][1]benzofuran-1,7,11-trione	C19H18O4	CC1COC2=C1C(=O)C3=C(C2=O)C4=C(C=C3)C(CCC4=O)(C)C	ADORA2B
丹参	HBIN002684	117838257	4,4,8-Trimethyl-2,3,8,9-tetrahydronaphtho[2,1-f][1]benzofuran-1,7,11-trione	C19H18O4	CC1COC2=C1C(=O)C3=C(C2=O)C4=C(C=C3)C(CCC4=O)(C)C	CXCR3
丹参	HBIN002684	117838257	4,4,8-Trimethyl-2,3,8,9-tetrahydronaphtho[2,1-f][1]benzofuran-1,7,11-trione	C19H18O4	CC1COC2=C1C(=O)C3=C(C2=O)C4=C(C=C3)C(CCC4=O)(C)C	SLC6A4
丹参	HBIN002684	117838257	4,4,8-Trimethyl-2,3,8,9-tetrahydronaphtho[2,1-f][1]benzofuran-1,7,11-trione	C19H18O4	CC1COC2=C1C(=O)C3=C(C2=O)C4=C(C=C3)C(CCC4=O)(C)C	MMP2
丹参	HBIN002684	117838257	4,4,8-Trimethyl-2,3,8,9-tetrahydronaphtho[2,1-f][1]benzofuran-1,7,11-trione	C19H18O4	CC1COC2=C1C(=O)C3=C(C2=O)C4=C(C=C3)C(CCC4=O)(C)C	PROKR1
丹参	HBIN002684	117838257	4,4,8-Trimethyl-2,3,8,9-tetrahydronaphtho[2,1-f][1]benzofuran-1,7,11-trione	C19H18O4	CC1COC2=C1C(=O)C3=C(C2=O)C4=C(C=C3)C(CCC4=O)(C)C	CDK5
丹参	HBIN002684	117838257	4,4,8-Trimethyl-2,3,8,9-tetrahydronaphtho[2,1-f][1]benzofuran-1,7,11-trione	C19H18O4	CC1COC2=C1C(=O)C3=C(C2=O)C4=C(C=C3)C(CCC4=O)(C)C	GABRB2
丹参	HBIN002684	117838257	4,4,8-Trimethyl-2,3,8,9-tetrahydronaphtho[2,1-f][1]benzofuran-1,7,11-trione	C19H18O4	CC1COC2=C1C(=O)C3=C(C2=O)C4=C(C=C3)C(CCC4=O)(C)C	PSENEN
丹参	HBIN002684	117838257	4,4,8-Trimethyl-2,3,8,9-tetrahydronaphtho[2,1-f][1]benzofuran-1,7,11-trione	C19H18O4	CC1COC2=C1C(=O)C3=C(C2=O)C4=C(C=C3)C(CCC4=O)(C)C	NCSTN
丹参	HBIN002684	117838257	4,4,8-Trimethyl-2,3,8,9-tetrahydronaphtho[2,1-f][1]benzofuran-1,7,11-trione	C19H18O4	CC1COC2=C1C(=O)C3=C(C2=O)C4=C(C=C3)C(CCC4=O)(C)C	APH1A
丹参	HBIN002684	117838257	4,4,8-Trimethyl-2,3,8,9-tetrahydronaphtho[2,1-f][1]benzofuran-1,7,11-trione	C19H18O4	CC1COC2=C1C(=O)C3=C(C2=O)C4=C(C=C3)C(CCC4=O)(C)C	PSEN1
丹参	HBIN002684	117838257	4,4,8-Trimethyl-2,3,8,9-tetrahydronaphtho[2,1-f][1]benzofuran-1,7,11-trione	C19H18O4	CC1COC2=C1C(=O)C3=C(C2=O)C4=C(C=C3)C(CCC4=O)(C)C	APH1B
丹参	HBIN002792	10062187	Nortanshinone	C17H12O4	CC1=COC2=C1C(=O)C(=O)C3=C2C=CC4=C3CCCC4=O	SUZ12
丹参	HBIN002792	10062187	Nortanshinone	C17H12O4	CC1=COC2=C1C(=O)C(=O)C3=C2C=CC4=C3CCCC4=O	RBBP7
丹参	HBIN002792	10062187	Nortanshinone	C17H12O4	CC1=COC2=C1C(=O)C(=O)C3=C2C=CC4=C3CCCC4=O	RBBP4
丹参	HBIN002792	10062187	Nortanshinone	C17H12O4	CC1=COC2=C1C(=O)C(=O)C3=C2C=CC4=C3CCCC4=O	NQO1
丹参	HBIN002792	10062187	Nortanshinone	C17H12O4	CC1=COC2=C1C(=O)C(=O)C3=C2C=CC4=C3CCCC4=O	EED
丹参	HBIN002792	10062187	Nortanshinone	C17H12O4	CC1=COC2=C1C(=O)C(=O)C3=C2C=CC4=C3CCCC4=O	PTPN6
丹参	HBIN002792	10062187	Nortanshinone	C17H12O4	CC1=COC2=C1C(=O)C(=O)C3=C2C=CC4=C3CCCC4=O	CES2
丹参	HBIN002792	10062187	Nortanshinone	C17H12O4	CC1=COC2=C1C(=O)C(=O)C3=C2C=CC4=C3CCCC4=O	PLA2G1B
丹参	HBIN002792	10062187	Nortanshinone	C17H12O4	CC1=COC2=C1C(=O)C(=O)C3=C2C=CC4=C3CCCC4=O	PDF
丹参	HBIN002792	10062187	Nortanshinone	C17H12O4	CC1=COC2=C1C(=O)C(=O)C3=C2C=CC4=C3CCCC4=O	EZH2
丹参	HBIN002792	10062187	Nortanshinone	C17H12O4	CC1=COC2=C1C(=O)C(=O)C3=C2C=CC4=C3CCCC4=O	ACHE
丹参	HBIN002792	10062187	Nortanshinone	C17H12O4	CC1=COC2=C1C(=O)C(=O)C3=C2C=CC4=C3CCCC4=O	ADRA1A
丹参	HBIN002792	10062187	Nortanshinone	C17H12O4	CC1=COC2=C1C(=O)C(=O)C3=C2C=CC4=C3CCCC4=O	ADRB2
丹参	HBIN002792	10062187	Nortanshinone	C17H12O4	CC1=COC2=C1C(=O)C(=O)C3=C2C=CC4=C3CCCC4=O	CA2
丹参	HBIN002792	10062187	Nortanshinone	C17H12O4	CC1=COC2=C1C(=O)C(=O)C3=C2C=CC4=C3CCCC4=O	IGHG1
丹参	HBIN002792	10062187	Nortanshinone	C17H12O4	CC1=COC2=C1C(=O)C(=O)C3=C2C=CC4=C3CCCC4=O	OPRM1
丹参	HBIN002792	10062187	Nortanshinone	C17H12O4	CC1=COC2=C1C(=O)C(=O)C3=C2C=CC4=C3CCCC4=O	PTGS1
丹参	HBIN002792	10062187	Nortanshinone	C17H12O4	CC1=COC2=C1C(=O)C(=O)C3=C2C=CC4=C3CCCC4=O	PTGS2
丹参	HBIN002792	10062187	Nortanshinone	C17H12O4	CC1=COC2=C1C(=O)C(=O)C3=C2C=CC4=C3CCCC4=O	RXRA
丹参	HBIN002792	10062187	Nortanshinone	C17H12O4	CC1=COC2=C1C(=O)C(=O)C3=C2C=CC4=C3CCCC4=O	SCN5A
丹参	HBIN002792	10062187	Nortanshinone	C17H12O4	CC1=COC2=C1C(=O)C(=O)C3=C2C=CC4=C3CCCC4=O	NCOA1
丹参	HBIN002792	10062187	Nortanshinone	C17H12O4	CC1=COC2=C1C(=O)C(=O)C3=C2C=CC4=C3CCCC4=O	CHRNA7
丹参	HBIN002792	10062187	Nortanshinone	C17H12O4	CC1=COC2=C1C(=O)C(=O)C3=C2C=CC4=C3CCCC4=O	ESR1
丹参	HBIN002792	10062187	Nortanshinone	C17H12O4	CC1=COC2=C1C(=O)C(=O)C3=C2C=CC4=C3CCCC4=O	PIM1
丹参	HBIN002792	10062187	Nortanshinone	C17H12O4	CC1=COC2=C1C(=O)C(=O)C3=C2C=CC4=C3CCCC4=O	GABRA1
丹参	HBIN002792	10062187	Nortanshinone	C17H12O4	CC1=COC2=C1C(=O)C(=O)C3=C2C=CC4=C3CCCC4=O	DRD1
丹参	HBIN002792	10062187	Nortanshinone	C17H12O4	CC1=COC2=C1C(=O)C(=O)C3=C2C=CC4=C3CCCC4=O	PPARG
丹参	HBIN002792	10062187	Nortanshinone	C17H12O4	CC1=COC2=C1C(=O)C(=O)C3=C2C=CC4=C3CCCC4=O	AR
丹参	HBIN002792	10062187	Nortanshinone	C17H12O4	CC1=COC2=C1C(=O)C(=O)C3=C2C=CC4=C3CCCC4=O	NOS2
丹参	HBIN002792	10062187	Nortanshinone	C17H12O4	CC1=COC2=C1C(=O)C(=O)C3=C2C=CC4=C3CCCC4=O	CHEK1
[truncated: 15,853 more rows]
