# Supplementary material for: Optimized New Shengmai Powder modulation of cAMP/Rap1A signaling pathway attenuates myocardial fibrosis in heart failure
Source: Chin Med. 2024 Feb 24;19:30. doi: 10.1186/s13020-024-00902-4 (PMC10894496; doi:10.1186/s13020-024-00902-4)
Supplement: Supplementary file 1 — Additional file 1: Table S1. ONSMP active ingredients and target proteins. Table S2. Disease proteins in heart failure and myocardial fibrosis. Table S3. Intersecting proteins of ONSMP component targets, heart failure proteins, and myocardial fibrosis proteins. [file 13020_2024_902_MOESM1_ESM.zip › New folder/Table S2. Disease proteins.xlsx]

## Sheet: Sheet1
Disease	database	protein
Heart failure	HERB	ACE2
Heart failure	HERB	ACE
Heart failure	HERB	ADA
Heart failure	HERB	ADIPOQ
Heart failure	HERB	ADIPOR2
Heart failure	HERB	ADM2
Heart failure	HERB	ADM
Heart failure	HERB	ADORA1
Heart failure	HERB	ADORA2A
Heart failure	HERB	ADORA2B
Heart failure	HERB	ADRA1A
Heart failure	HERB	ADRA2B
Heart failure	HERB	ADRB1
Heart failure	HERB	ADRB2
Heart failure	HERB	AGT
Heart failure	HERB	AGTR1
Heart failure	HERB	AGXT2
Heart failure	HERB	AHSG
Heart failure	HERB	ALB
Heart failure	HERB	AMPD1
Heart failure	HERB	APOA1
Heart failure	HERB	AQP2
Heart failure	HERB	ATM
Heart failure	HERB	ATP2A2
Heart failure	HERB	B2M
Heart failure	HERB	BAX
Heart failure	HERB	BCL2
Heart failure	HERB	BRS3
Heart failure	HERB	BSG
Heart failure	HERB	CALCR
Heart failure	HERB	CALR
Heart failure	HERB	CASR
Heart failure	HERB	CCL2
Heart failure	HERB	CD14
Heart failure	HERB	CHGA
Heart failure	HERB	CHRM3
Heart failure	HERB	CLU
Heart failure	HERB	COX8A
Heart failure	HERB	CRHR2
Heart failure	HERB	CRP
Heart failure	HERB	CST3
Heart failure	HERB	CTNNB1
Heart failure	HERB	CTSK
Heart failure	HERB	CXCL12
Heart failure	HERB	CXCR4
Heart failure	HERB	CXCR6
Heart failure	HERB	CYP11B2
Heart failure	HERB	CYP2D6
Heart failure	HERB	DCD
Heart failure	HERB	DDAH1
Heart failure	HERB	DDAH2
Heart failure	HERB	DECR1
Heart failure	HERB	DKK3
Heart failure	HERB	DNAAF1
Heart failure	HERB	DNAH8
Heart failure	HERB	DPP4
Heart failure	HERB	EDN1
Heart failure	HERB	EDNRA
Heart failure	HERB	EDNRB
Heart failure	HERB	EPO
Heart failure	HERB	ERBB2
Heart failure	HERB	FGF23
Heart failure	HERB	GABPA
Heart failure	HERB	GDF15
Heart failure	HERB	GJA1
Heart failure	HERB	GPR17
Heart failure	HERB	HAMP
Heart failure	HERB	HDAC9
Heart failure	HERB	HDC
Heart failure	HERB	HMGCR
Heart failure	HERB	HMOX1
Heart failure	HERB	HNMT
Heart failure	HERB	HSPA1B
Heart failure	HERB	HSPB1
Heart failure	HERB	HSPB2
Heart failure	HERB	HSPB3
Heart failure	HERB	IFNG
Heart failure	HERB	IGF1
Heart failure	HERB	IL11
Heart failure	HERB	IL17A
Heart failure	HERB	IL34
Heart failure	HERB	IL37
Heart failure	HERB	IL6
Heart failure	HERB	IL6ST
Heart failure	HERB	IRS1
Heart failure	HERB	KCNE1
Heart failure	HERB	KLF13
Heart failure	HERB	LCN2
Heart failure	HERB	LEPR
Heart failure	HERB	LGALS3BP
Heart failure	HERB	LGALS3
Heart failure	HERB	LIMK1
Heart failure	HERB	LOX
Heart failure	HERB	LPA
Heart failure	HERB	LPAR2
Heart failure	HERB	MAK16
Heart failure	HERB	MAPK8
Heart failure	HERB	MARCKSL1
Heart failure	HERB	MECP2
Heart failure	HERB	MLKL
Heart failure	HERB	MME
Heart failure	HERB	MMP2
Heart failure	HERB	MMP9
Heart failure	HERB	MPRIP
Heart failure	HERB	MSTN
Heart failure	HERB	MUC16
Heart failure	HERB	MUC2
Heart failure	HERB	MYOG
Heart failure	HERB	NANS
Heart failure	HERB	NFE2L2
Heart failure	HERB	NFKB1
Heart failure	HERB	NHS
Heart failure	HERB	NME3
Heart failure	HERB	NOS2
Heart failure	HERB	NOS3
Heart failure	HERB	NPPB
Heart failure	HERB	NPR2
Heart failure	HERB	NR3C2
Heart failure	HERB	NRG1
Heart failure	HERB	NT5C2
Heart failure	HERB	OPRM1
Heart failure	HERB	PENK
Heart failure	HERB	PIF1
Heart failure	HERB	PLEKHO1
Heart failure	HERB	PNMT
Heart failure	HERB	PNPLA2
Heart failure	HERB	POMC
Heart failure	HERB	PON1
Heart failure	HERB	PPARA
Heart failure	HERB	PPARGC1A
Heart failure	HERB	PRIMA1
Heart failure	HERB	PROC
Heart failure	HERB	PTBP1
Heart failure	HERB	RALBP1
Heart failure	HERB	RAPGEF5
Heart failure	HERB	RARRES2
Heart failure	HERB	RELA
Heart failure	HERB	REN
Heart failure	HERB	RHO
Heart failure	HERB	RIPK1
Heart failure	HERB	RIPK3
Heart failure	HERB	ROS1
Heart failure	HERB	RYR2
Heart failure	HERB	S100B
Heart failure	HERB	SCN10A
Heart failure	HERB	SFTPB
Heart failure	HERB	SIRT1
Heart failure	HERB	SLC33A1
Heart failure	HERB	SLC5A2
Heart failure	HERB	SLC6A2
Heart failure	HERB	SLC6A8
Heart failure	HERB	SMAD3
Heart failure	HERB	SMPD1
Heart failure	HERB	SOD2
Heart failure	HERB	SRRM2
Heart failure	HERB	SSTR4
Heart failure	HERB	TBPL1
Heart failure	HERB	TERF2
Heart failure	HERB	TGFB1
Heart failure	HERB	TIMP4
Heart failure	HERB	TNF
Heart failure	HERB	TP53
Heart failure	HERB	TRIM63
Heart failure	HERB	TSPAN31
Heart failure	HERB	TSPO
Heart failure	HERB	UGT1A1
Heart failure	HERB	UQCRFS1
Heart failure	HERB	VDR
Heart failure	HERB	VEGFA
Heart failure	HERB	VSIG4
Heart failure	HERB	VWF
Heart failure	HERB	XDH
Heart failure	HERB	ZFP90
Heart failure	HERB	CD34
Heart failure	HERB	CHAMP1
Heart failure	HERB	IL33
Heart failure	HERB	MIR132
Heart failure	HERB	MIR137
Heart failure	HERB	MIR155
Heart failure	HERB	MIR22
Heart failure	HERB	PGR-AS1
Heart failure	OMIM	ZMYND15
Heart failure	OMIM	ZIC3
Heart failure	OMIM	ZCCHC8
Heart failure	OMIM	XRCC2
Heart failure	OMIM	XK
Heart failure	OMIM	WDPCP
Heart failure	OMIM	USP9Y
Heart failure	OMIM	TTN
Heart failure	OMIM	TTC29
Heart failure	OMIM	TTC21A
Heart failure	OMIM	TSGA10
Heart failure	OMIM	TRPM4
Heart failure	OMIM	TRMU
Heart failure	OMIM	TP53
Heart failure	OMIM	TMEM260
Heart failure	OMIM	TKT
Heart failure	OMIM	TEX15
Heart failure	OMIM	TEX14
Heart failure	OMIM	TEX11
Heart failure	OMIM	TERT
Heart failure	OMIM	TDRD9
Heart failure	OMIM	TAF4B
Heart failure	OMIM	TAB2
Heart failure	OMIM	SYCP3
Heart failure	OMIM	SYCP2
Heart failure	OMIM	SYCE1
Heart failure	OMIM	SUN5
Heart failure	OMIM	STAT1
Heart failure	OMIM	STAG3
Heart failure	OMIM	SRP72
Heart failure	OMIM	SPRYD7
Heart failure	OMIM	SPINK2
Heart failure	OMIM	SPEF2
Heart failure	OMIM	SPATA16
Heart failure	OMIM	SOHLH1
Heart failure	OMIM	SMG9
Heart failure	OMIM	SLC26A8
Heart failure	OMIM	SGO1
Heart failure	OMIM	SEPTIN12
Heart failure	OMIM	SCN5A
Heart failure	OMIM	SCARB2
Heart failure	OMIM	SARS2
Heart failure	OMIM	RTEL1
Heart failure	OMIM	RINT1
Heart failure	OMIM	RERE
Heart failure	OMIM	RELA
Heart failure	OMIM	QRICH2
Heart failure	OMIM	PTH1R
Heart failure	OMIM	PRSS2
Heart failure	OMIM	PRKD1
Heart failure	OMIM	PRKAG2
Heart failure	OMIM	PPP2R3C
Heart failure	OMIM	PPA2
Heart failure	OMIM	POF1B
Heart failure	OMIM	PMFBP1
Heart failure	OMIM	PLCZ1
Heart failure	OMIM	PDGFRB
Heart failure	OMIM	PARN
Heart failure	OMIM	NR5A1
Heart failure	OMIM	NR2F2
Heart failure	OMIM	NOBOX
Heart failure	OMIM	NKX2-6
Heart failure	OMIM	NKX2-5
Heart failure	OMIM	NCF4
Heart failure	OMIM	NCF2
Heart failure	OMIM	NCF1
Heart failure	OMIM	NBAS
Heart failure	OMIM	NANOS1
Heart failure	OMIM	MYSM1
Heart failure	OMIM	MSH5
Heart failure	OMIM	MMP3
Heart failure	OMIM	MEIOB
Heart failure	OMIM	MDM4
Heart failure	OMIM	MCM8
Heart failure	OMIM	MBL2
Heart failure	OMIM	M1AP
Heart failure	OMIM	LMNA
Heart failure	OMIM	LBH
Heart failure	OMIM	LARS1
Heart failure	OMIM	KLHL10
Heart failure	OMIM	JAG1
Heart failure	OMIM	IL6
Heart failure	OMIM	HSF2BP
Heart failure	OMIM	HMOX1
Heart failure	OMIM	HLA-DPB1
Heart failure	OMIM	HLA-B
Heart failure	OMIM	HFM1
Heart failure	OMIM	HEG1
Heart failure	OMIM	HAND2
Heart failure	OMIM	HAND1
Heart failure	OMIM	GJA1
Heart failure	OMIM	GFI1
Heart failure	OMIM	GDF9
Heart failure	OMIM	GDF1
Heart failure	OMIM	GATA6
Heart failure	OMIM	GATA5
Heart failure	OMIM	GATA4
Heart failure	OMIM	FSIP2
Heart failure	OMIM	FOXL2
Heart failure	OMIM	FNBP1
Heart failure	OMIM	FMR1
Heart failure	OMIM	FLT4
Heart failure	OMIM	FIGLA
Heart failure	OMIM	FCGR2A
Heart failure	OMIM	FANCM
Heart failure	OMIM	ERCC6L2
Heart failure	OMIM	ERCC6
Heart failure	OMIM	DZIP1
Heart failure	OMIM	DTNA
Heart failure	OMIM	DPY19L2
Heart failure	OMIM	DNAJC21
Heart failure	OMIM	DNAH8
Heart failure	OMIM	DNAH2
Heart failure	OMIM	DNAH17
Heart failure	OMIM	DNAH1
Heart failure	OMIM	DIAPH2
Heart failure	OMIM	DAZL
Heart failure	OMIM	CYBC1
Heart failure	OMIM	CYBB
Heart failure	OMIM	CYBA
Heart failure	OMIM	CUBN
Heart failure	OMIM	CTRC
Heart failure	OMIM	CLLU1-AS1
Heart failure	OMIM	CLLU1
Heart failure	OMIM	CFAP91
Heart failure	OMIM	CFAP70
Heart failure	OMIM	CFAP69
Heart failure	OMIM	CFAP65
Heart failure	OMIM	CFAP58
Heart failure	OMIM	CFAP47
Heart failure	OMIM	CFAP44
Heart failure	OMIM	CFAP43
Heart failure	OMIM	CFAP251
Heart failure	OMIM	CEP19
Heart failure	OMIM	CEP112
Heart failure	OMIM	CDK13
Heart failure	OMIM	CDH13
Heart failure	OMIM	CD36
Heart failure	OMIM	CATSPER1
Heart failure	OMIM	C14orf39
Heart failure	OMIM	BRDT
Heart failure	OMIM	BNC1
Heart failure	OMIM	BMP15
Heart failure	OMIM	BCR
Heart failure	OMIM	B3GAT3
Heart failure	OMIM	AURKC
Heart failure	OMIM	ARMC2
Heart failure	OMIM	AK7
Heart failure	OMIM	ADRB1
Heart failure	OMIM	ADRA2C
Heart failure	OMIM	ACTL9
Heart failure	OMIM	ABL1
Heart failure	OMIM	AARS2
Heart failure	GeneCards	ACE
Heart failure	GeneCards	NPPB
Heart failure	GeneCards	TNF
Heart failure	GeneCards	IL6
Heart failure	GeneCards	NPPA
Heart failure	GeneCards	TTN
Heart failure	GeneCards	SCN5A
Heart failure	GeneCards	TP53
Heart failure	GeneCards	CRP
Heart failure	GeneCards	ALB
Heart failure	GeneCards	IL10
Heart failure	GeneCards	TGFB1
Heart failure	GeneCards	ABL1
Heart failure	GeneCards	NKX2-5
Heart failure	GeneCards	INS
Heart failure	GeneCards	EDN1
Heart failure	GeneCards	GATA4
Heart failure	GeneCards	REN
Heart failure	GeneCards	IFNG
Heart failure	GeneCards	IL1B
Heart failure	GeneCards	AGTR1
Heart failure	GeneCards	NOS3
Heart failure	GeneCards	ADRB1
Heart failure	GeneCards	MYH6
Heart failure	GeneCards	GJA1
Heart failure	GeneCards	LMNA
Heart failure	GeneCards	EPO
Heart failure	GeneCards	AGT
Heart failure	GeneCards	MYH7
Heart failure	GeneCards	TNNT2
Heart failure	GeneCards	CYBB
Heart failure	GeneCards	ADRB2
Heart failure	GeneCards	TTR
Heart failure	GeneCards	VEGFA
Heart failure	GeneCards	F2
Heart failure	GeneCards	TTN-AS1
Heart failure	GeneCards	MMP1
Heart failure	GeneCards	CXCL8
Heart failure	GeneCards	TBX5
Heart failure	GeneCards	TNNI3
Heart failure	GeneCards	MTHFR
Heart failure	GeneCards	APOE
Heart failure	GeneCards	PTPN11
Heart failure	GeneCards	HLA-DRB1
Heart failure	GeneCards	JAG1
Heart failure	GeneCards	JAK2
Heart failure	GeneCards	MMP9
Heart failure	GeneCards	GATA6
Heart failure	GeneCards	CYBA
Heart failure	GeneCards	GPT
Heart failure	GeneCards	TERT
Heart failure	GeneCards	IGF1
Heart failure	GeneCards	MYBPC3
Heart failure	GeneCards	IFNA1
Heart failure	GeneCards	MAPK1
Heart failure	GeneCards	ADIPOQ
Heart failure	GeneCards	DSP
Heart failure	GeneCards	PRKAG2
Heart failure	GeneCards	LEP
Heart failure	GeneCards	SOD1
Heart failure	GeneCards	CCL2
Heart failure	GeneCards	RYR2
Heart failure	GeneCards	BCR
Heart failure	GeneCards	KCNQ1
Heart failure	GeneCards	SERPINA1
Heart failure	GeneCards	TLR4
Heart failure	GeneCards	STAT3
Heart failure	GeneCards	CFTR
Heart failure	GeneCards	SERPINE1
Heart failure	GeneCards	HFE
Heart failure	GeneCards	MMP2
Heart failure	GeneCards	IL4
Heart failure	GeneCards	MPO
Heart failure	GeneCards	IL2
Heart failure	GeneCards	ICAM1
Heart failure	GeneCards	APOB
Heart failure	GeneCards	ADM
Heart failure	GeneCards	STAT1
Heart failure	GeneCards	HMOX1
Heart failure	GeneCards	PPARG
Heart failure	GeneCards	IL1RN
Heart failure	GeneCards	KRAS
Heart failure	GeneCards	MIR21
Heart failure	GeneCards	NOTCH1
Heart failure	GeneCards	PON1
Heart failure	GeneCards	NCF2
Heart failure	GeneCards	NOS2
Heart failure	GeneCards	IL18
Heart failure	GeneCards	APOA1
Heart failure	GeneCards	TF
Heart failure	GeneCards	PKD1
Heart failure	GeneCards	CTLA4
Heart failure	GeneCards	VWF
Heart failure	GeneCards	DMD
Heart failure	GeneCards	ELN
Heart failure	GeneCards	TBX20
Heart failure	GeneCards	CST3
Heart failure	GeneCards	DES
Heart failure	GeneCards	TIMP1
Heart failure	GeneCards	SLC17A5
Heart failure	GeneCards	FABP3
Heart failure	GeneCards	IL2RA
Heart failure	GeneCards	NLRP3
Heart failure	GeneCards	ABCB1
Heart failure	GeneCards	KCNH2
Heart failure	GeneCards	FAS
Heart failure	GeneCards	LPL
Heart failure	GeneCards	CSF3
Heart failure	GeneCards	TRPM4
Heart failure	GeneCards	IL1A
Heart failure	GeneCards	CD36
Heart failure	GeneCards	ACTC1
Heart failure	GeneCards	BRAF
Heart failure	GeneCards	FGF23
Heart failure	GeneCards	KNG1
Heart failure	GeneCards	NODAL
Heart failure	GeneCards	FBN1
Heart failure	GeneCards	FLNA
Heart failure	GeneCards	ENG
Heart failure	GeneCards	ATM
Heart failure	GeneCards	CD40LG
Heart failure	GeneCards	TNFRSF1A
Heart failure	GeneCards	BMPR2
Heart failure	GeneCards	CASP3
Heart failure	GeneCards	ELANE
Heart failure	GeneCards	LCN2
Heart failure	GeneCards	WT1
Heart failure	GeneCards	BCL2
Heart failure	GeneCards	ESR1
Heart failure	GeneCards	VCAM1
Heart failure	GeneCards	HLA-B
Heart failure	GeneCards	HLA-DQB1
Heart failure	GeneCards	F5
Heart failure	GeneCards	NR3C2
Heart failure	GeneCards	TBX1
Heart failure	GeneCards	POLG
Heart failure	GeneCards	RTEL1
Heart failure	GeneCards	MMP3
Heart failure	GeneCards	NPY
Heart failure	GeneCards	CCR5
Heart failure	GeneCards	THBD
Heart failure	GeneCards	LGALS3
Heart failure	GeneCards	F3
Heart failure	GeneCards	FOXP3
Heart failure	GeneCards	BDNF
Heart failure	GeneCards	B2M
Heart failure	GeneCards	FN1
Heart failure	GeneCards	VDR
Heart failure	GeneCards	SELP
Heart failure	GeneCards	CALCA
Heart failure	GeneCards	PTGS2
Heart failure	GeneCards	KIT
Heart failure	GeneCards	CAT
Heart failure	GeneCards	CPT2
Heart failure	GeneCards	SELE
Heart failure	GeneCards	TLR2
Heart failure	GeneCards	LTA
Heart failure	GeneCards	IL17A
Heart failure	GeneCards	COL4A5
Heart failure	GeneCards	CASR
Heart failure	GeneCards	PKD2
Heart failure	GeneCards	TNFRSF11B
Heart failure	GeneCards	MIR17
Heart failure	GeneCards	SETBP1
Heart failure	GeneCards	IL13
Heart failure	GeneCards	PLN
Heart failure	GeneCards	CACNA1C
Heart failure	GeneCards	MB
Heart failure	GeneCards	COMT
Heart failure	GeneCards	HAMP
Heart failure	GeneCards	GJA5
Heart failure	GeneCards	CYP11B2
Heart failure	GeneCards	HP
Heart failure	GeneCards	MIR155
Heart failure	GeneCards	RYR1
Heart failure	GeneCards	DNAH1
Heart failure	GeneCards	BGLAP
Heart failure	GeneCards	LPA
Heart failure	GeneCards	BRCA2
Heart failure	GeneCards	LDLR
Heart failure	GeneCards	EDNRA
Heart failure	GeneCards	PRL
Heart failure	GeneCards	RUNX1
Heart failure	GeneCards	NPPC
Heart failure	GeneCards	IFNA2
Heart failure	GeneCards	CCL5
Heart failure	GeneCards	SPP1
Heart failure	GeneCards	GHRL
Heart failure	GeneCards	ADA
Heart failure	GeneCards	TET2
Heart failure	GeneCards	HRAS
Heart failure	GeneCards	AKT1
Heart failure	GeneCards	PLAT
Heart failure	GeneCards	ALMS1
Heart failure	GeneCards	KCNJ5
Heart failure	GeneCards	MIR126
Heart failure	GeneCards	TGFB2
Heart failure	GeneCards	SERPINC1
Heart failure	GeneCards	CTNNB1
Heart failure	GeneCards	ITGB3
Heart failure	GeneCards	MBL2
Heart failure	GeneCards	PDGFRB
Heart failure	GeneCards	RETN
Heart failure	GeneCards	NCF1
Heart failure	GeneCards	CCND1
Heart failure	GeneCards	EGFR
Heart failure	GeneCards	TPM1
Heart failure	GeneCards	MYC
Heart failure	GeneCards	POMC
Heart failure	GeneCards	HGF
Heart failure	GeneCards	MIR223
Heart failure	GeneCards	CCN2
Heart failure	GeneCards	SLC6A4
Heart failure	GeneCards	FCGR2A
Heart failure	GeneCards	CYP2D6
Heart failure	GeneCards	CXCL12
Heart failure	GeneCards	TSC2
Heart failure	GeneCards	XDH
Heart failure	GeneCards	FGFR1
Heart failure	GeneCards	NCF4
Heart failure	GeneCards	GSTM1
Heart failure	GeneCards	RAF1
Heart failure	GeneCards	GLA
Heart failure	GeneCards	TNFSF11
Heart failure	GeneCards	BMP6
Heart failure	GeneCards	PPARA
Heart failure	GeneCards	COL4A4
Heart failure	GeneCards	CAV1
Heart failure	GeneCards	GATA3
Heart failure	GeneCards	TERC
Heart failure	GeneCards	HLA-A
Heart failure	GeneCards	ABCC8
Heart failure	GeneCards	ADCY10
Heart failure	GeneCards	TSC1
Heart failure	GeneCards	HIF1A
Heart failure	GeneCards	ECE1
Heart failure	GeneCards	SOD2
Heart failure	GeneCards	CFH
Heart failure	GeneCards	CXCL10
Heart failure	GeneCards	HLA-DPB1
Heart failure	GeneCards	PDGFRA
Heart failure	GeneCards	IL1R1
Heart failure	GeneCards	NFKB1
Heart failure	GeneCards	ACE2
Heart failure	GeneCards	SPINK1
Heart failure	GeneCards	CETP
Heart failure	GeneCards	C3
Heart failure	GeneCards	ALDH2
Heart failure	GeneCards	CHAT
Heart failure	GeneCards	ENPP1
Heart failure	GeneCards	DNAH8
Heart failure	GeneCards	PIK3C2A
Heart failure	GeneCards	HMGCR
Heart failure	GeneCards	KCNJ11
Heart failure	GeneCards	FGF2
Heart failure	GeneCards	CP
Heart failure	GeneCards	IGFBP3
Heart failure	GeneCards	CHD7
Heart failure	GeneCards	MEFV
Heart failure	GeneCards	ATP2A2
Heart failure	GeneCards	IL5
Heart failure	GeneCards	NR3C1
Heart failure	GeneCards	ASXL1
Heart failure	GeneCards	SMAD4
Heart failure	GeneCards	CCL11
Heart failure	GeneCards	MME
Heart failure	GeneCards	RTEL1-TNFRSF6B
Heart failure	GeneCards	HAND2
Heart failure	GeneCards	BMP2
Heart failure	GeneCards	G6PD
Heart failure	GeneCards	CSF2
Heart failure	GeneCards	MYL2
Heart failure	GeneCards	SST
Heart failure	GeneCards	ANXA5
Heart failure	GeneCards	PARP1
Heart failure	GeneCards	CD40
Heart failure	GeneCards	MIR145
Heart failure	GeneCards	KDR
Heart failure	GeneCards	FMR1
Heart failure	GeneCards	CYCS
Heart failure	GeneCards	MAPK14
Heart failure	GeneCards	BAX
Heart failure	GeneCards	PTEN
Heart failure	GeneCards	NPHS2
Heart failure	GeneCards	UMOD
Heart failure	GeneCards	EGF
Heart failure	GeneCards	NKX2-6
Heart failure	GeneCards	TAZ
Heart failure	GeneCards	APOL1
Heart failure	GeneCards	FLT1
Heart failure	GeneCards	RBP4
Heart failure	GeneCards	GNB3
Heart failure	GeneCards	BAG3
Heart failure	GeneCards	GGT1
Heart failure	GeneCards	PTPN22
Heart failure	GeneCards	PDE5A
Heart failure	GeneCards	PIK3CA
Heart failure	GeneCards	PKP2
Heart failure	GeneCards	KCNE1
Heart failure	GeneCards	GH1
Heart failure	GeneCards	GDF1
Heart failure	GeneCards	NRAS
Heart failure	GeneCards	CDKN2A
Heart failure	GeneCards	PDCD1
Heart failure	GeneCards	KITLG
Heart failure	GeneCards	CD79A
Heart failure	GeneCards	CORIN
Heart failure	GeneCards	CXCR4
Heart failure	GeneCards	CYP2C9
Heart failure	GeneCards	FASLG
Heart failure	GeneCards	SCN1B
Heart failure	GeneCards	CD4
Heart failure	GeneCards	AGER
Heart failure	GeneCards	TGFBR2
Heart failure	GeneCards	TKT
Heart failure	GeneCards	CD14
Heart failure	GeneCards	VCL
Heart failure	GeneCards	MAP2K1
Heart failure	GeneCards	CD34
Heart failure	GeneCards	GATA5
Heart failure	GeneCards	ANKRD1
Heart failure	GeneCards	IGF2
Heart failure	GeneCards	NAGLU
Heart failure	GeneCards	ZAP70
Heart failure	GeneCards	CITED2
Heart failure	GeneCards	ZFPM2
Heart failure	GeneCards	LDB3
Heart failure	GeneCards	NOD2
Heart failure	GeneCards	CX3CR1
Heart failure	GeneCards	RBM20
Heart failure	GeneCards	TFRC
Heart failure	GeneCards	PMM2
Heart failure	GeneCards	ZIC3
Heart failure	GeneCards	INSR
Heart failure	GeneCards	ITGAM
Heart failure	GeneCards	NPHP1
Heart failure	GeneCards	PMS2
Heart failure	GeneCards	MYL3
Heart failure	GeneCards	HTR2A
Heart failure	GeneCards	AVP
Heart failure	GeneCards	HCN4
Heart failure	GeneCards	PSEN1
Heart failure	GeneCards	HLA-G
Heart failure	GeneCards	F7
Heart failure	GeneCards	CSRP3
Heart failure	GeneCards	MT-CYB
Heart failure	GeneCards	TBX4
Heart failure	GeneCards	ACTN2
Heart failure	GeneCards	APOC3
Heart failure	GeneCards	GSTP1
Heart failure	GeneCards	ABCA1
Heart failure	GeneCards	HAND1
Heart failure	GeneCards	SFTPB
Heart failure	GeneCards	TGFBR1
Heart failure	GeneCards	MIR34A
Heart failure	GeneCards	MGP
Heart failure	GeneCards	CCL3
Heart failure	GeneCards	RET
Heart failure	GeneCards	IFNL3
Heart failure	GeneCards	MIR210
Heart failure	GeneCards	TRMU
Heart failure	GeneCards	GDF15
Heart failure	GeneCards	LOC106029312
Heart failure	GeneCards	TNFRSF1B
Heart failure	GeneCards	FOS
Heart failure	GeneCards	HMGB1
Heart failure	GeneCards	HLA-C
Heart failure	GeneCards	UTS2
Heart failure	GeneCards	CASP8
Heart failure	GeneCards	ADRA2C
Heart failure	GeneCards	ERCC6
Heart failure	GeneCards	GAA
Heart failure	GeneCards	CYP3A4
Heart failure	GeneCards	ADAMTS13
Heart failure	GeneCards	PECAM1
Heart failure	GeneCards	NR5A1
Heart failure	GeneCards	MPL
Heart failure	GeneCards	LIPC
Heart failure	GeneCards	MT-TL1
Heart failure	GeneCards	INPP5E
Heart failure	GeneCards	SLC8A1
Heart failure	GeneCards	PTH
Heart failure	GeneCards	CD28
Heart failure	GeneCards	COL1A1
Heart failure	GeneCards	ABCC9
Heart failure	GeneCards	PITX2
Heart failure	GeneCards	AMPD1
Heart failure	GeneCards	LEPR
Heart failure	GeneCards	GNAS
Heart failure	GeneCards	HLA-DQA1
Heart failure	GeneCards	MIR146A
Heart failure	GeneCards	HSPA4
Heart failure	GeneCards	CHEK2
Heart failure	GeneCards	P2RX7
Heart failure	GeneCards	PCSK9
Heart failure	GeneCards	EDNRB
Heart failure	GeneCards	KL
Heart failure	GeneCards	SLC25A4
Heart failure	GeneCards	EDN3
Heart failure	GeneCards	NF1
Heart failure	GeneCards	MAP2K2
Heart failure	GeneCards	CSF3R
Heart failure	GeneCards	APLN
Heart failure	GeneCards	FLT4
Heart failure	GeneCards	CDK8
Heart failure	GeneCards	GSR
Heart failure	GeneCards	CS
Heart failure	GeneCards	GDNF
Heart failure	GeneCards	THPO
Heart failure	GeneCards	FLNC
Heart failure	GeneCards	PDE4A
Heart failure	GeneCards	AGTR2
Heart failure	GeneCards	LAMP2
Heart failure	GeneCards	PTGS1
Heart failure	GeneCards	GSTT1
Heart failure	GeneCards	MT-ATP6
Heart failure	GeneCards	MKS1
Heart failure	GeneCards	FGA
Heart failure	GeneCards	HBB
Heart failure	GeneCards	ALOX5
Heart failure	GeneCards	PARN
Heart failure	GeneCards	TIMP2
Heart failure	GeneCards	AFP
Heart failure	GeneCards	SMC1A
Heart failure	GeneCards	PLA2G7
Heart failure	GeneCards	CAV3
Heart failure	GeneCards	IL2RB
Heart failure	GeneCards	PTX3
Heart failure	GeneCards	CDKN1A
Heart failure	GeneCards	TH
Heart failure	GeneCards	SOD3
Heart failure	GeneCards	GRK2
Heart failure	GeneCards	CALR
Heart failure	GeneCards	DSG2
Heart failure	GeneCards	NFE2L2
Heart failure	GeneCards	SELL
Heart failure	GeneCards	PPARGC1A
Heart failure	GeneCards	SERPINA3
Heart failure	GeneCards	IL3
Heart failure	GeneCards	AQP2
Heart failure	GeneCards	SOS1
Heart failure	GeneCards	PF4
Heart failure	GeneCards	MIR29A
Heart failure	GeneCards	CBL
Heart failure	GeneCards	FGF8
Heart failure	GeneCards	TGFB3
Heart failure	GeneCards	IL6R
Heart failure	GeneCards	SMAD3
Heart failure	GeneCards	KCNJ2
Heart failure	GeneCards	CTF1
Heart failure	GeneCards	HADHA
Heart failure	GeneCards	HSPB1
Heart failure	GeneCards	MDM2
Heart failure	GeneCards	S100B
Heart failure	GeneCards	BMP4
Heart failure	GeneCards	SDHB
Heart failure	GeneCards	COL3A1
Heart failure	GeneCards	CHGA
Heart failure	GeneCards	AVPR2
Heart failure	GeneCards	MECP2
Heart failure	GeneCards	COX5A
Heart failure	GeneCards	CREBBP
Heart failure	GeneCards	TAC1
Heart failure	GeneCards	EP300
Heart failure	GeneCards	CYP3A5
Heart failure	GeneCards	SLPI
Heart failure	GeneCards	PRDM16
Heart failure	GeneCards	CXCR3
Heart failure	GeneCards	TP63
Heart failure	GeneCards	GC
Heart failure	GeneCards	PRSS1
Heart failure	GeneCards	MUC1
Heart failure	GeneCards	PIK3CG
Heart failure	GeneCards	PTH1R
Heart failure	GeneCards	NBAS
Heart failure	GeneCards	MTM1
Heart failure	GeneCards	TAB2
Heart failure	GeneCards	MAPK8
Heart failure	GeneCards	GATA1
Heart failure	GeneCards	PON2
Heart failure	GeneCards	IFIH1
Heart failure	GeneCards	MIR143
Heart failure	GeneCards	ANK2
Heart failure	GeneCards	MTRR
Heart failure	GeneCards	RNASE3
Heart failure	GeneCards	INVS
Heart failure	GeneCards	CD38
Heart failure	GeneCards	MIR20A
Heart failure	GeneCards	LOX
Heart failure	GeneCards	MMP8
Heart failure	GeneCards	IL17F
Heart failure	GeneCards	COL4A3
Heart failure	GeneCards	IL33
Heart failure	GeneCards	TLR3
Heart failure	GeneCards	TWNK
Heart failure	GeneCards	LEPQTL1
Heart failure	GeneCards	CASP9
Heart failure	GeneCards	NRG1
Heart failure	GeneCards	MIR15A
Heart failure	GeneCards	TMEM43
Heart failure	GeneCards	ANGPT2
Heart failure	GeneCards	NR2F2
Heart failure	GeneCards	GHR
Heart failure	GeneCards	MTOR
Heart failure	GeneCards	FGFR3
Heart failure	GeneCards	UCP2
Heart failure	GeneCards	MIF
Heart failure	GeneCards	IL1RL1
Heart failure	GeneCards	PPBP
Heart failure	GeneCards	ACVRL1
Heart failure	GeneCards	BTK
Heart failure	GeneCards	TCAP
Heart failure	GeneCards	IL15
Heart failure	GeneCards	IGFBP1
Heart failure	GeneCards	MIR499A
Heart failure	GeneCards	ACHE
Heart failure	GeneCards	JUN
Heart failure	GeneCards	NOS1
Heart failure	GeneCards	CRH
Heart failure	GeneCards	DBH
Heart failure	GeneCards	ABCB6
Heart failure	GeneCards	LCAT
Heart failure	GeneCards	SHH
Heart failure	GeneCards	PTCH1
Heart failure	GeneCards	BLK
Heart failure	GeneCards	MYPN
Heart failure	GeneCards	CYP2C19
Heart failure	GeneCards	MYD88
Heart failure	GeneCards	TLL1
Heart failure	GeneCards	ISL1
Heart failure	GeneCards	HSPA1A
Heart failure	GeneCards	ABCB11
Heart failure	GeneCards	KCNE2
Heart failure	GeneCards	MKKS
Heart failure	GeneCards	CRYAB
Heart failure	GeneCards	MTR
Heart failure	GeneCards	THBS1
Heart failure	GeneCards	DNAJC21
Heart failure	GeneCards	DPP4
Heart failure	GeneCards	CLCN5
Heart failure	GeneCards	CMA1
Heart failure	GeneCards	MTTP
Heart failure	GeneCards	GCG
Heart failure	GeneCards	HSP90AA1
Heart failure	GeneCards	HJV
Heart failure	GeneCards	IGF1R
Heart failure	GeneCards	MT-CO3
Heart failure	GeneCards	KCND3
Heart failure	GeneCards	ERBB2
Heart failure	GeneCards	CERS1
Heart failure	GeneCards	SFTPC
Heart failure	GeneCards	HSPD1
Heart failure	GeneCards	ABCC1
Heart failure	GeneCards	SLC6A2
Heart failure	GeneCards	CD274
Heart failure	GeneCards	CEP290
Heart failure	GeneCards	SLC2A1
Heart failure	GeneCards	POSTN
Heart failure	GeneCards	TLR9
Heart failure	GeneCards	CASP1
Heart failure	GeneCards	MEF2C
Heart failure	GeneCards	GBA
Heart failure	GeneCards	MT-CO1
Heart failure	GeneCards	ERCC1
Heart failure	GeneCards	IL6ST
Heart failure	GeneCards	JUP
Heart failure	GeneCards	DTNA
Heart failure	GeneCards	MYH9
Heart failure	GeneCards	SMARCA4
Heart failure	GeneCards	BCL2L1
Heart failure	GeneCards	EYA4
Heart failure	GeneCards	ACTA1
Heart failure	GeneCards	ADORA1
Heart failure	GeneCards	ABCG2
Heart failure	GeneCards	HNF1B
Heart failure	GeneCards	APOH
Heart failure	GeneCards	PTPRC
Heart failure	GeneCards	CDH2
Heart failure	GeneCards	PRTN3
Heart failure	GeneCards	IL1RAPL2
Heart failure	GeneCards	GAPDH
Heart failure	GeneCards	GATA2
Heart failure	GeneCards	MT-ND1
Heart failure	GeneCards	BRF1
Heart failure	GeneCards	TGIF1
Heart failure	GeneCards	MEF2A
Heart failure	GeneCards	OPRM1
Heart failure	GeneCards	SRSF2
Heart failure	GeneCards	SDHA
Heart failure	GeneCards	HTR2C
Heart failure	GeneCards	CRELD1
Heart failure	GeneCards	MMP12
Heart failure	GeneCards	DNAH5
Heart failure	GeneCards	SIRT1
Heart failure	GeneCards	SRC
Heart failure	GeneCards	SCARB2
Heart failure	GeneCards	MIR196A2
Heart failure	GeneCards	SRF
Heart failure	GeneCards	TRDN
Heart failure	GeneCards	IRS1
Heart failure	GeneCards	MYOCD
Heart failure	GeneCards	CUBN
Heart failure	GeneCards	HSPA8
Heart failure	GeneCards	KMT2A
Heart failure	GeneCards	BRCA1
Heart failure	GeneCards	CSF1
Heart failure	GeneCards	MIR122
Heart failure	GeneCards	ETV6
Heart failure	GeneCards	STAG3
Heart failure	GeneCards	IL7
Heart failure	GeneCards	IFNB1
Heart failure	GeneCards	GZMB
Heart failure	GeneCards	VKORC1
Heart failure	GeneCards	ITGA4
Heart failure	GeneCards	COG2
Heart failure	GeneCards	AHSG
Heart failure	GeneCards	MYLK
Heart failure	GeneCards	PDE4D
Heart failure	GeneCards	TMEM67
Heart failure	GeneCards	FOXL2
Heart failure	GeneCards	HBG2
Heart failure	GeneCards	IL7R
Heart failure	GeneCards	NSD1
Heart failure	GeneCards	VIP
Heart failure	GeneCards	GSN
Heart failure	GeneCards	FGFR2
Heart failure	GeneCards	ABCB4
Heart failure	GeneCards	SLC4A1
Heart failure	GeneCards	TNFSF10
Heart failure	GeneCards	NGF
Heart failure	GeneCards	SCO2
Heart failure	GeneCards	AIRE
Heart failure	GeneCards	CYP2E1
Heart failure	GeneCards	C4A
Heart failure	GeneCards	BCHE
Heart failure	GeneCards	EMD
Heart failure	GeneCards	RELA
Heart failure	GeneCards	CYP17A1
Heart failure	GeneCards	NOTCH2
Heart failure	GeneCards	GRK5
Heart failure	GeneCards	ADRB3
Heart failure	GeneCards	ACTA2
Heart failure	GeneCards	DRD2
Heart failure	GeneCards	FKRP
Heart failure	GeneCards	WDR19
Heart failure	GeneCards	ENO2
Heart failure	GeneCards	CCR6
Heart failure	GeneCards	MYL4
Heart failure	GeneCards	MIR150
Heart failure	GeneCards	FANCM
Heart failure	GeneCards	CASQ2
Heart failure	GeneCards	PRKCA
Heart failure	GeneCards	FANCA
Heart failure	GeneCards	H19
Heart failure	GeneCards	STAT4
Heart failure	GeneCards	SNCA
Heart failure	GeneCards	MECOM
Heart failure	GeneCards	PRF1
Heart failure	GeneCards	POLG2
Heart failure	GeneCards	IRF8
Heart failure	GeneCards	DIPK1A
Heart failure	GeneCards	F13A1
Heart failure	GeneCards	SF3B1
Heart failure	GeneCards	MSTN
Heart failure	GeneCards	BMP7
Heart failure	GeneCards	LOC110806263
Heart failure	GeneCards	CLCN6
Heart failure	GeneCards	FCGR3B
Heart failure	GeneCards	XRCC2
Heart failure	GeneCards	TRPV4
Heart failure	GeneCards	IGHMBP2
Heart failure	GeneCards	CREB1
Heart failure	GeneCards	TINF2
Heart failure	GeneCards	SLC22A5
Heart failure	GeneCards	PRKG1
Heart failure	GeneCards	CYP19A1
Heart failure	GeneCards	SURF1
Heart failure	GeneCards	FOXC1
Heart failure	GeneCards	MADD
Heart failure	GeneCards	ABCC6
Heart failure	GeneCards	TBX2
Heart failure	GeneCards	HADHB
Heart failure	GeneCards	EPHX1
Heart failure	GeneCards	AOC3
Heart failure	GeneCards	ARVCF
Heart failure	GeneCards	RERE
Heart failure	GeneCards	HDAC9
Heart failure	GeneCards	NPHP3
Heart failure	GeneCards	TREX1
Heart failure	GeneCards	MIR320A
Heart failure	GeneCards	PRKAR1A
Heart failure	GeneCards	COL1A2
Heart failure	GeneCards	ABCC2
Heart failure	GeneCards	BBS12
Heart failure	GeneCards	FXN
Heart failure	GeneCards	ABCA3
Heart failure	GeneCards	CBS
Heart failure	GeneCards	CDKN1C
Heart failure	GeneCards	LACTB
Heart failure	GeneCards	MCL1
Heart failure	GeneCards	SOCS3
Heart failure	GeneCards	BIRC5
Heart failure	GeneCards	NPHS1
Heart failure	GeneCards	NPHP4
Heart failure	GeneCards	CCK
Heart failure	GeneCards	STAT5B
Heart failure	GeneCards	KCNA5
Heart failure	GeneCards	IL12B
Heart failure	GeneCards	CD46
Heart failure	GeneCards	AR
Heart failure	GeneCards	IL12A
Heart failure	GeneCards	CD44
Heart failure	GeneCards	PAPPA
Heart failure	GeneCards	B3GAT3
Heart failure	GeneCards	IFT172
Heart failure	GeneCards	SHBG
Heart failure	GeneCards	HNRNPA1
Heart failure	GeneCards	PSMB8
Heart failure	GeneCards	GALT
Heart failure	GeneCards	CAPN3
Heart failure	GeneCards	HAVCR1
Heart failure	GeneCards	TEK
Heart failure	GeneCards	IL17RA
Heart failure	GeneCards	NAMPT
Heart failure	GeneCards	XIAP
Heart failure	GeneCards	CYP1A1
Heart failure	GeneCards	SFTPD
Heart failure	GeneCards	SGO1
Heart failure	GeneCards	MIR181A2
Heart failure	GeneCards	TLR7
Heart failure	GeneCards	ACTN4
Heart failure	GeneCards	TNFSF13B
Heart failure	GeneCards	PDGFB
Heart failure	GeneCards	GCK
Heart failure	GeneCards	BMPR1A
Heart failure	GeneCards	PLAUR
Heart failure	GeneCards	GUSB
Heart failure	GeneCards	LAMA2
Heart failure	GeneCards	PTHLH
Heart failure	GeneCards	ERBB4
Heart failure	GeneCards	ITGAL
Heart failure	GeneCards	CNR1
Heart failure	GeneCards	MYH11
Heart failure	GeneCards	PGF
Heart failure	GeneCards	SQSTM1
Heart failure	GeneCards	CCR2
Heart failure	GeneCards	SOX9
Heart failure	GeneCards	MAOA
Heart failure	GeneCards	PSAP
Heart failure	GeneCards	TFR2
Heart failure	GeneCards	PRKCB
Heart failure	GeneCards	DNMT3A
Heart failure	GeneCards	SLC2A4
Heart failure	GeneCards	STAT5A
Heart failure	GeneCards	SBDS
Heart failure	GeneCards	NPR1
Heart failure	GeneCards	MAPT
Heart failure	GeneCards	IGF2R
Heart failure	GeneCards	TLR5
Heart failure	GeneCards	TNFAIP3
Heart failure	GeneCards	ITGB2
Heart failure	GeneCards	HBA1
Heart failure	GeneCards	MUC5B
Heart failure	GeneCards	ADAM17
Heart failure	GeneCards	TTC21B
Heart failure	GeneCards	LOC110806262
Heart failure	GeneCards	OXT
Heart failure	GeneCards	CCL4
Heart failure	GeneCards	MIR16-1
Heart failure	GeneCards	FABP1
Heart failure	GeneCards	CD19
Heart failure	GeneCards	FCGR3A
Heart failure	GeneCards	BDKRB2
Heart failure	GeneCards	ADD1
Heart failure	GeneCards	CYP27B1
Heart failure	GeneCards	FOXC2
Heart failure	GeneCards	PRKD1
Heart failure	GeneCards	PIGL
Heart failure	GeneCards	WDPCP
Heart failure	GeneCards	SMPD1
Heart failure	GeneCards	SLC40A1
Heart failure	GeneCards	GNRH1
Heart failure	GeneCards	APP
Heart failure	GeneCards	TXN
Heart failure	GeneCards	S100A9
Heart failure	GeneCards	MS4A1
Heart failure	GeneCards	SCNN1A
Heart failure	GeneCards	NOS1AP
Heart failure	GeneCards	NBN
Heart failure	GeneCards	SOCS1
Heart failure	GeneCards	CEP85L
Heart failure	GeneCards	GLB1
Heart failure	GeneCards	LTF
Heart failure	GeneCards	TMPO
Heart failure	GeneCards	SCN10A
Heart failure	GeneCards	TNFRSF11A
Heart failure	GeneCards	SLC9A1
Heart failure	GeneCards	CR2
Heart failure	GeneCards	IL11
Heart failure	GeneCards	DNAI1
Heart failure	GeneCards	LBR
Heart failure	GeneCards	DNAH11
Heart failure	GeneCards	TRPM3
Heart failure	GeneCards	GPX3
Heart failure	GeneCards	TK2
Heart failure	GeneCards	JAK3
Heart failure	GeneCards	H2AC18
Heart failure	GeneCards	MUC16
Heart failure	GeneCards	HYDIN
Heart failure	GeneCards	CACNB2
Heart failure	GeneCards	NFKBIA
Heart failure	GeneCards	PDX1
Heart failure	GeneCards	ADAR
Heart failure	GeneCards	MIR199A1
Heart failure	GeneCards	RAC1
Heart failure	GeneCards	MAPK3
Heart failure	GeneCards	VIM
Heart failure	GeneCards	TRAF3IP2
Heart failure	GeneCards	IGHE
Heart failure	GeneCards	RPS19
Heart failure	GeneCards	GLI3
Heart failure	GeneCards	MYOT
Heart failure	GeneCards	S100A8
Heart failure	GeneCards	ANGPT1
Heart failure	GeneCards	PLG
Heart failure	GeneCards	PIK3R1
Heart failure	GeneCards	DGUOK
Heart failure	GeneCards	MIR10A
Heart failure	GeneCards	RASA1
Heart failure	GeneCards	RRM2B
Heart failure	GeneCards	CAMK2D
Heart failure	GeneCards	NCAM1
Heart failure	GeneCards	C4B
Heart failure	GeneCards	TBX3
Heart failure	GeneCards	HSD11B2
Heart failure	GeneCards	PLAU
Heart failure	GeneCards	CFHR1
Heart failure	GeneCards	TNFRSF13B
Heart failure	GeneCards	CHRM2
Heart failure	GeneCards	KCNK3
Heart failure	GeneCards	HNF1A
Heart failure	GeneCards	SARS2
Heart failure	GeneCards	NQO1
Heart failure	GeneCards	BCS1L
Heart failure	GeneCards	LIF
Heart failure	GeneCards	CAMK2G
Heart failure	GeneCards	PSEN2
Heart failure	GeneCards	NDUFS4
Heart failure	GeneCards	ITGA2B
Heart failure	GeneCards	CD86
Heart failure	GeneCards	UCP3
Heart failure	GeneCards	IRF5
Heart failure	GeneCards	F8
Heart failure	GeneCards	SCGB1A1
Heart failure	GeneCards	POT1
Heart failure	GeneCards	SRP72
Heart failure	GeneCards	FKBP1B
Heart failure	GeneCards	CYBC1
Heart failure	GeneCards	APLNR
Heart failure	GeneCards	PTK2
Heart failure	GeneCards	OFD1
Heart failure	GeneCards	FLT3
Heart failure	GeneCards	PCNA
Heart failure	GeneCards	CDKN3
Heart failure	GeneCards	FOXP1
Heart failure	GeneCards	TRPC6
Heart failure	GeneCards	HTR1A
Heart failure	GeneCards	NR1H4
Heart failure	GeneCards	USH2A
Heart failure	GeneCards	OLR1
Heart failure	GeneCards	CIITA
Heart failure	GeneCards	GATM
Heart failure	GeneCards	FGF1
Heart failure	GeneCards	ALPL
Heart failure	GeneCards	KRT18
Heart failure	GeneCards	NTRK1
Heart failure	GeneCards	NIPBL
Heart failure	GeneCards	MIR424
Heart failure	GeneCards	AARS2
Heart failure	GeneCards	RNLS
Heart failure	GeneCards	CALM1
Heart failure	GeneCards	NFATC1
Heart failure	GeneCards	CD69
Heart failure	GeneCards	SGCD
Heart failure	GeneCards	CXCR1
Heart failure	GeneCards	MED13L
Heart failure	GeneCards	CTSG
Heart failure	GeneCards	MYLK2
Heart failure	GeneCards	PRKCD
Heart failure	GeneCards	NPR3
Heart failure	GeneCards	MIR328
Heart failure	GeneCards	RAG1
Heart failure	GeneCards	PGR
Heart failure	GeneCards	MUC5AC
Heart failure	GeneCards	TPO
Heart failure	GeneCards	SETD2
Heart failure	GeneCards	TRPV1
Heart failure	GeneCards	CD59
Heart failure	GeneCards	APOA5
Heart failure	GeneCards	ZEB2
Heart failure	GeneCards	MPV17
Heart failure	GeneCards	TSFM
Heart failure	GeneCards	EPAS1
Heart failure	GeneCards	FOXO3
Heart failure	GeneCards	CDKN1B
Heart failure	GeneCards	IRAK1
Heart failure	GeneCards	APRT
Heart failure	GeneCards	CD80
Heart failure	GeneCards	CLEC7A
Heart failure	GeneCards	HSPG2
Heart failure	GeneCards	MLXIPL
Heart failure	GeneCards	CHRM3
Heart failure	GeneCards	RB1
Heart failure	GeneCards	CDH1
Heart failure	GeneCards	PPIG
Heart failure	GeneCards	MMP14
Heart failure	GeneCards	FOXH1
Heart failure	GeneCards	ITGB1
Heart failure	GeneCards	TFAM
Heart failure	GeneCards	ACTB
Heart failure	GeneCards	UGT1A1
Heart failure	GeneCards	UCN
Heart failure	GeneCards	SCN3B
Heart failure	GeneCards	KLK3
Heart failure	GeneCards	PAX2
Heart failure	GeneCards	EVC2
Heart failure	GeneCards	CXCL9
Heart failure	GeneCards	SELENON
Heart failure	GeneCards	MIR140
Heart failure	GeneCards	LIG4
Heart failure	GeneCards	MT-TK
Heart failure	GeneCards	CFI
Heart failure	GeneCards	SAA1
Heart failure	GeneCards	MIR106B
Heart failure	GeneCards	PLOD1
Heart failure	GeneCards	MT-ND6
Heart failure	GeneCards	MIR195
Heart failure	GeneCards	TNNC1
Heart failure	GeneCards	CPT1A
Heart failure	GeneCards	FANCC
Heart failure	GeneCards	CD55
Heart failure	GeneCards	SPEF2
Heart failure	GeneCards	CCR7
Heart failure	GeneCards	PTGIS
Heart failure	GeneCards	SLC22A1
Heart failure	GeneCards	GLI2
Heart failure	GeneCards	LRP2
Heart failure	GeneCards	MT-ND4
Heart failure	GeneCards	PPP1CB
Heart failure	GeneCards	CLU
Heart failure	GeneCards	IFT140
Heart failure	GeneCards	EZH2
Heart failure	GeneCards	MBP
Heart failure	GeneCards	CDKN2B
Heart failure	GeneCards	IL4R
Heart failure	GeneCards	MT-ND5
Heart failure	GeneCards	AFF4
Heart failure	GeneCards	MVK
Heart failure	GeneCards	GFAP
Heart failure	GeneCards	ANXA2
Heart failure	GeneCards	RAD51
Heart failure	GeneCards	KRT8
Heart failure	GeneCards	PLA2G6
Heart failure	GeneCards	FIP1L1
Heart failure	GeneCards	AGXT
Heart failure	GeneCards	SLC25A13
Heart failure	GeneCards	CYP11A1
Heart failure	GeneCards	LTBP2
Heart failure	GeneCards	TNFSF4
Heart failure	GeneCards	AKR1B1
Heart failure	GeneCards	HRH2
Heart failure	GeneCards	CXCR2
Heart failure	GeneCards	SOX10
Heart failure	GeneCards	GAST
Heart failure	GeneCards	WRN
Heart failure	GeneCards	IKBKB
Heart failure	GeneCards	MIR214
Heart failure	GeneCards	CCND2
Heart failure	GeneCards	FAH
Heart failure	GeneCards	ATP8B1
Heart failure	GeneCards	CDH13
Heart failure	GeneCards	SREBF1
Heart failure	GeneCards	EHMT1
Heart failure	GeneCards	IL9
Heart failure	GeneCards	IDO1
Heart failure	GeneCards	FHL1
Heart failure	GeneCards	CFB
Heart failure	GeneCards	KCNQ1OT1
Heart failure	GeneCards	HLA-DPA1
Heart failure	GeneCards	IL21
Heart failure	GeneCards	CHI3L1
Heart failure	GeneCards	MIR423
Heart failure	GeneCards	ERCC2
Heart failure	GeneCards	SDHD
Heart failure	GeneCards	ACP5
Heart failure	GeneCards	DYNC2H1
Heart failure	GeneCards	CCR3
Heart failure	GeneCards	HIRA
Heart failure	GeneCards	GP1BA
Heart failure	GeneCards	TSPO
Heart failure	GeneCards	LRRC56
Heart failure	GeneCards	ADAMTSL1
Heart failure	GeneCards	ACAD9
Heart failure	GeneCards	PRNP
Heart failure	GeneCards	F12
Heart failure	GeneCards	CRKL
Heart failure	GeneCards	DKC1
Heart failure	GeneCards	SDC1
Heart failure	GeneCards	HDAC2
Heart failure	GeneCards	SLC6A3
Heart failure	GeneCards	MET
Heart failure	GeneCards	RAD54L
Heart failure	GeneCards	CKM
Heart failure	GeneCards	NPR2
Heart failure	GeneCards	JAK1
Heart failure	GeneCards	RPL11
Heart failure	GeneCards	DCN
Heart failure	GeneCards	DHFR
Heart failure	GeneCards	HNF4A
Heart failure	GeneCards	F2R
Heart failure	GeneCards	GJB2
Heart failure	GeneCards	SCT
Heart failure	GeneCards	ACADVL
Heart failure	GeneCards	TGFA
Heart failure	GeneCards	HOTAIR
Heart failure	GeneCards	MIR132
Heart failure	GeneCards	MEN1
Heart failure	GeneCards	FGB
Heart failure	GeneCards	RUNX2
Heart failure	GeneCards	GLI1
Heart failure	GeneCards	TIMP3
Heart failure	GeneCards	TYMP
Heart failure	GeneCards	EIF2AK2
Heart failure	GeneCards	LTBP4
Heart failure	GeneCards	IL23R
Heart failure	GeneCards	SMAD2
Heart failure	GeneCards	ESR2
Heart failure	GeneCards	SCNN1B
Heart failure	GeneCards	FAM13A
Heart failure	GeneCards	ALPP
Heart failure	GeneCards	HTR2B
Heart failure	GeneCards	SAMHD1
Heart failure	GeneCards	NOX4
Heart failure	GeneCards	MIR208A
Heart failure	GeneCards	GPX1
Heart failure	GeneCards	CDK13
Heart failure	GeneCards	CFLAR
Heart failure	GeneCards	CDKN2B-AS1
Heart failure	GeneCards	SYK
Heart failure	GeneCards	TCF7L2
Heart failure	GeneCards	BCL6
Heart failure	GeneCards	TRB
Heart failure	GeneCards	MT-CO2
Heart failure	GeneCards	LARS1
Heart failure	GeneCards	F10
Heart failure	GeneCards	ACTG2
Heart failure	GeneCards	CHRNA3
Heart failure	GeneCards	ADA2
Heart failure	GeneCards	OTC
Heart failure	GeneCards	WNT5A
Heart failure	GeneCards	SMC3
Heart failure	GeneCards	MFN2
Heart failure	GeneCards	SMN1
Heart failure	GeneCards	VHL
Heart failure	GeneCards	MMP13
Heart failure	GeneCards	S100A1
Heart failure	GeneCards	MT-ND2
Heart failure	GeneCards	KDM6A
Heart failure	GeneCards	POU5F1
Heart failure	GeneCards	RPS26
Heart failure	GeneCards	TNFSF12
Heart failure	GeneCards	CLCNKB
Heart failure	GeneCards	GSK3B
Heart failure	GeneCards	GBE1
Heart failure	GeneCards	CD81
Heart failure	GeneCards	PPA2
Heart failure	GeneCards	ADH1C
Heart failure	GeneCards	NPC1
Heart failure	GeneCards	TFAP2B
Heart failure	GeneCards	SALL4
Heart failure	GeneCards	TBX18
Heart failure	GeneCards	CTSD
Heart failure	GeneCards	CTRC
Heart failure	GeneCards	ADORA2A
Heart failure	GeneCards	CCR1
Heart failure	GeneCards	ATP5F1A
Heart failure	GeneCards	RPGRIP1L
Heart failure	GeneCards	SH2B3
Heart failure	GeneCards	CD8A
Heart failure	GeneCards	ABCG5
Heart failure	GeneCards	GLUL
Heart failure	GeneCards	PHOX2B
Heart failure	GeneCards	SEMA3A
Heart failure	GeneCards	SHC1
Heart failure	GeneCards	NR1H2
Heart failure	GeneCards	APC
Heart failure	GeneCards	IKBKG
Heart failure	GeneCards	NOTCH3
Heart failure	GeneCards	BCOR
Heart failure	GeneCards	RAD21
Heart failure	GeneCards	KMT2D
Heart failure	GeneCards	KCNIP2
Heart failure	GeneCards	GFI1
Heart failure	GeneCards	P2RY12
Heart failure	GeneCards	DDAH2
Heart failure	GeneCards	FLG
Heart failure	GeneCards	G6PC3
Heart failure	GeneCards	ARID1B
Heart failure	GeneCards	DNMT3B
Heart failure	GeneCards	MYSM1
Heart failure	GeneCards	ERCC4
Heart failure	GeneCards	GTF2IRD1
Heart failure	GeneCards	PLCZ1
Heart failure	GeneCards	TCF4
Heart failure	GeneCards	MIR221
Heart failure	GeneCards	HNMT
Heart failure	GeneCards	APOA4
Heart failure	GeneCards	LYN
Heart failure	GeneCards	CACNA1D
Heart failure	GeneCards	CD163
Heart failure	GeneCards	AGK
Heart failure	GeneCards	CTNS
Heart failure	GeneCards	TRIM37
Heart failure	GeneCards	MT-TN
Heart failure	GeneCards	KIF1B
Heart failure	GeneCards	CYP1A2
Heart failure	GeneCards	COL2A1
Heart failure	GeneCards	HTR3A
Heart failure	GeneCards	CHKA
Heart failure	GeneCards	ACADS
Heart failure	GeneCards	AKAP10
Heart failure	GeneCards	PKHD1
Heart failure	GeneCards	APAF1
Heart failure	GeneCards	MICA
Heart failure	GeneCards	APOA2
Heart failure	GeneCards	SP1
Heart failure	GeneCards	MEG3
Heart failure	GeneCards	AMBP
Heart failure	GeneCards	NEK8
Heart failure	GeneCards	MMP7
Heart failure	GeneCards	AKAP9
Heart failure	GeneCards	COL4A1
Heart failure	GeneCards	FGF10
Heart failure	GeneCards	RPL5
Heart failure	GeneCards	MX1
Heart failure	GeneCards	COQ2
Heart failure	GeneCards	FTO
Heart failure	GeneCards	FABP2
Heart failure	GeneCards	S100A12
Heart failure	GeneCards	TDGF1
Heart failure	GeneCards	DLL1
Heart failure	GeneCards	TG
Heart failure	GeneCards	BAK1
Heart failure	GeneCards	PNPLA2
Heart failure	GeneCards	FOXF1
Heart failure	GeneCards	LIMK1
Heart failure	GeneCards	CATSPER1
Heart failure	GeneCards	HPRT1
Heart failure	GeneCards	CFC1
Heart failure	GeneCards	TXNRD2
Heart failure	GeneCards	CC2D2A
Heart failure	GeneCards	IGFBP2
Heart failure	GeneCards	ADH1B
Heart failure	GeneCards	AKT3
Heart failure	GeneCards	ENTPD1
Heart failure	GeneCards	AXL
Heart failure	GeneCards	MAPK10
Heart failure	GeneCards	CR1
Heart failure	GeneCards	CACNA1A
Heart failure	GeneCards	PTPA
Heart failure	GeneCards	SLC24A3
Heart failure	GeneCards	MIR107
Heart failure	GeneCards	HRH1
Heart failure	GeneCards	AHI1
Heart failure	GeneCards	FANCD2
Heart failure	GeneCards	TACR1
Heart failure	GeneCards	PTGDS
Heart failure	GeneCards	CD247
Heart failure	GeneCards	RHOA
Heart failure	GeneCards	GRIN2B
Heart failure	GeneCards	SMAD6
Heart failure	GeneCards	FSHR
Heart failure	GeneCards	BAZ1B
Heart failure	GeneCards	PEX6
Heart failure	GeneCards	VEGFC
Heart failure	GeneCards	PDE3A
Heart failure	GeneCards	SLC12A3
Heart failure	GeneCards	NTS
Heart failure	GeneCards	TNC
Heart failure	GeneCards	LMOD1
Heart failure	GeneCards	IL12RB1
Heart failure	GeneCards	LPIN2
Heart failure	GeneCards	SMN2
Heart failure	GeneCards	PGK1
Heart failure	GeneCards	ST2
Heart failure	GeneCards	DLAT
Heart failure	GeneCards	WDR35
Heart failure	GeneCards	CACNA2D1
Heart failure	GeneCards	AGPAT2
Heart failure	GeneCards	CACNA1B
Heart failure	GeneCards	SOX2
Heart failure	GeneCards	PDE3B
Heart failure	GeneCards	CDK2
Heart failure	GeneCards	CTNNA3
Heart failure	GeneCards	RAI1
Heart failure	GeneCards	SALL1
Heart failure	GeneCards	KCNJ8
Heart failure	GeneCards	BSG
Heart failure	GeneCards	TSLP
Heart failure	GeneCards	SCARB1
Heart failure	GeneCards	ACADM
Heart failure	GeneCards	TRIM21
Heart failure	GeneCards	SERPINA7
Heart failure	GeneCards	IRF4
Heart failure	GeneCards	CXCL1
Heart failure	GeneCards	LZTR1
Heart failure	GeneCards	SGO2
Heart failure	GeneCards	IKZF1
Heart failure	GeneCards	ITGA2
Heart failure	GeneCards	SPARC
Heart failure	GeneCards	TPI1
Heart failure	GeneCards	CLLU1
Heart failure	GeneCards	CCDC40
Heart failure	GeneCards	MC2R
Heart failure	GeneCards	VCP
Heart failure	GeneCards	KCNN2
Heart failure	GeneCards	COL5A1
Heart failure	GeneCards	STAR
Heart failure	GeneCards	MMACHC
Heart failure	GeneCards	ATRIP
Heart failure	GeneCards	LAMB2
Heart failure	GeneCards	MIR142
Heart failure	GeneCards	RPS24
Heart failure	GeneCards	MYOZ2
Heart failure	GeneCards	SOX11
Heart failure	GeneCards	ALAD
Heart failure	GeneCards	ANPEP
Heart failure	GeneCards	CRHR1
Heart failure	GeneCards	SLC10A2
Heart failure	GeneCards	RPS15
Heart failure	GeneCards	KAT6B
Heart failure	GeneCards	SCN1A
Heart failure	GeneCards	CYP1B1
Heart failure	GeneCards	PLA2G2A
Heart failure	GeneCards	RCAN1
Heart failure	GeneCards	MKI67
Heart failure	GeneCards	DNMT1
Heart failure	GeneCards	MCM8
Heart failure	GeneCards	NKX2-1
Heart failure	GeneCards	MHRT
Heart failure	GeneCards	ASAH1
Heart failure	GeneCards	IRS2
Heart failure	GeneCards	HAVCR2
Heart failure	GeneCards	GJC1
Heart failure	GeneCards	NDUFS2
Heart failure	GeneCards	SPATA16
Heart failure	GeneCards	ABCG8
Heart failure	GeneCards	CARD9
Heart failure	GeneCards	XRCC1
Heart failure	GeneCards	HCRT
Heart failure	GeneCards	CCDC39
Heart failure	GeneCards	DNAH9
Heart failure	GeneCards	U2AF1
Heart failure	GeneCards	RPGR
Heart failure	GeneCards	SMG9
Heart failure	GeneCards	ATP6AP2
Heart failure	GeneCards	DMPK
Heart failure	GeneCards	HDAC4
Heart failure	GeneCards	DGKE
Heart failure	GeneCards	MIPEP
Heart failure	GeneCards	PNPLA3
Heart failure	GeneCards	MSX1
Heart failure	GeneCards	IDUA
Heart failure	GeneCards	CDK4
Heart failure	GeneCards	CXADR
Heart failure	GeneCards	LIPA
Heart failure	GeneCards	NPM1
Heart failure	GeneCards	MAP3K7
Heart failure	GeneCards	OPA1
Heart failure	GeneCards	TNNI1
Heart failure	GeneCards	IL18BP
Heart failure	GeneCards	DRD1
Heart failure	GeneCards	KLRK1
Heart failure	GeneCards	CX3CL1
Heart failure	GeneCards	DNAJC19
Heart failure	GeneCards	FLNC-AS1
Heart failure	GeneCards	FOXO1
Heart failure	GeneCards	EVC
Heart failure	GeneCards	FCER2
Heart failure	GeneCards	MIAT
Heart failure	GeneCards	CTSB
Heart failure	GeneCards	FKBP1A
Heart failure	GeneCards	MT-ND3
Heart failure	GeneCards	GNPTAB
Heart failure	GeneCards	FBN2
Heart failure	GeneCards	FCGR2B
Heart failure	GeneCards	LRP5
Heart failure	GeneCards	SMAD9
Heart failure	GeneCards	TNFRSF13C
Heart failure	GeneCards	PRKAA2
Heart failure	GeneCards	GAL
Heart failure	GeneCards	CD79B
Heart failure	GeneCards	MIR19A
Heart failure	GeneCards	MYBPC1
Heart failure	GeneCards	BCL2L11
Heart failure	GeneCards	DRD4
Heart failure	GeneCards	INF2
Heart failure	GeneCards	LBP
Heart failure	GeneCards	DEFB1
Heart failure	GeneCards	CALM3
Heart failure	GeneCards	IL2RG
Heart failure	GeneCards	DNASE1
Heart failure	GeneCards	IQCB1
Heart failure	GeneCards	IL16
Heart failure	GeneCards	DLD
Heart failure	GeneCards	SON
Heart failure	GeneCards	PALB2
Heart failure	GeneCards	IFNAR1
Heart failure	GeneCards	TUBB
Heart failure	GeneCards	KRT19
Heart failure	GeneCards	NAT2
Heart failure	GeneCards	PLXND1
Heart failure	GeneCards	MYCN
Heart failure	GeneCards	CD27
Heart failure	GeneCards	FABP4
Heart failure	GeneCards	GDF9
Heart failure	GeneCards	ATRX
Heart failure	GeneCards	PRODH
Heart failure	GeneCards	FAN1
Heart failure	GeneCards	GYS1
Heart failure	GeneCards	BSCL2
Heart failure	GeneCards	APEX1
Heart failure	GeneCards	CYP2J2
Heart failure	GeneCards	GNB1
Heart failure	GeneCards	TNNI3K
Heart failure	GeneCards	ABCD1
Heart failure	GeneCards	SLC19A1
Heart failure	GeneCards	UQCRFS1
Heart failure	GeneCards	CKB
Heart failure	GeneCards	RPS6KB1
Heart failure	GeneCards	RAD51C
Heart failure	GeneCards	CFHR5
Heart failure	GeneCards	FANCL
Heart failure	GeneCards	TAP2
Heart failure	GeneCards	WFS1
Heart failure	GeneCards	ABCB7
Heart failure	GeneCards	TCN2
Heart failure	GeneCards	CALM2
Heart failure	GeneCards	BLM
Heart failure	GeneCards	PTK2B
Heart failure	GeneCards	ATXN2
Heart failure	GeneCards	CALCRL
Heart failure	GeneCards	MYOD1
Heart failure	GeneCards	HEY2
Heart failure	GeneCards	SLC34A1
Heart failure	GeneCards	ITGAX
Heart failure	GeneCards	COL18A1
Heart failure	GeneCards	FIG4
Heart failure	GeneCards	GRB2
Heart failure	GeneCards	HDC
Heart failure	GeneCards	CYP2B6
Heart failure	GeneCards	PMP22
Heart failure	GeneCards	SOX4
Heart failure	GeneCards	CYP24A1
Heart failure	GeneCards	ARSB
Heart failure	GeneCards	ALK
Heart failure	GeneCards	EIF2AK3
Heart failure	GeneCards	MYOM2
Heart failure	GeneCards	EPRS1
Heart failure	GeneCards	ETS1
Heart failure	GeneCards	TBL2
Heart failure	GeneCards	MAOB
Heart failure	GeneCards	SLC12A1
Heart failure	GeneCards	IL18R1
Heart failure	GeneCards	TNNT1
Heart failure	GeneCards	SGK1
Heart failure	GeneCards	PLCE1
Heart failure	GeneCards	DYRK1A
Heart failure	GeneCards	CASP10
Heart failure	GeneCards	HTR4
Heart failure	GeneCards	ZMPSTE24
Heart failure	GeneCards	EPX
Heart failure	GeneCards	ATP7B
Heart failure	GeneCards	NEB
Heart failure	GeneCards	XRCC4
Heart failure	GeneCards	ITLN1
Heart failure	GeneCards	SCNN1G
Heart failure	GeneCards	HSPA1B
Heart failure	GeneCards	ADRA1A
Heart failure	GeneCards	CHRNA1
Heart failure	GeneCards	IKZF3
Heart failure	GeneCards	NNT
Heart failure	GeneCards	DPY19L2
Heart failure	GeneCards	KIR3DL1
Heart failure	GeneCards	MMUT
Heart failure	GeneCards	TNFRSF8
Heart failure	GeneCards	ASPH
Heart failure	GeneCards	TWIST1
Heart failure	GeneCards	HACD1
Heart failure	GeneCards	FLNB
Heart failure	GeneCards	IRF1
Heart failure	GeneCards	SERPINF2
Heart failure	GeneCards	HSPA5
Heart failure	GeneCards	GTF2I
Heart failure	GeneCards	CEBPB
Heart failure	GeneCards	ATP2A1
Heart failure	GeneCards	CGA
Heart failure	GeneCards	CYP21A2
Heart failure	GeneCards	CDK1
Heart failure	GeneCards	IDS
Heart failure	GeneCards	TIMP4
Heart failure	GeneCards	MCTP2
Heart failure	GeneCards	RPL36A-HNRNPH2
Heart failure	GeneCards	COX10
Heart failure	GeneCards	ODAD2
Heart failure	GeneCards	SLC29A3
Heart failure	GeneCards	OSM
Heart failure	GeneCards	HHIP
Heart failure	GeneCards	HNRNPK
Heart failure	GeneCards	HBEGF
Heart failure	GeneCards	CSF2RA
Heart failure	GeneCards	NEU1
Heart failure	GeneCards	BBS9
Heart failure	GeneCards	SCO1
Heart failure	GeneCards	SLC26A8
Heart failure	GeneCards	HDAC8
Heart failure	GeneCards	NTRK3
Heart failure	GeneCards	ALOX5AP
Heart failure	GeneCards	SYNE1
Heart failure	GeneCards	IFT122
Heart failure	GeneCards	FLI1
Heart failure	GeneCards	SGCB
Heart failure	GeneCards	COL11A2
Heart failure	GeneCards	IGFBP7
Heart failure	GeneCards	SKIV2L
Heart failure	GeneCards	ANXA6
Heart failure	GeneCards	MATR3
Heart failure	GeneCards	TBX21
Heart failure	GeneCards	MIR27A
Heart failure	GeneCards	CHUK
Heart failure	GeneCards	PRKCE
Heart failure	GeneCards	PRKN
Heart failure	GeneCards	DKK1
Heart failure	GeneCards	DNAAF1
Heart failure	GeneCards	LRRK2
Heart failure	GeneCards	SERPINA6
Heart failure	GeneCards	MTPN
Heart failure	GeneCards	EPOR
Heart failure	GeneCards	SPTB
Heart failure	GeneCards	DPYD
Heart failure	GeneCards	PDYN
Heart failure	GeneCards	SLC2A2
Heart failure	GeneCards	PDE4B
Heart failure	GeneCards	PON3
Heart failure	GeneCards	SEMA3E
Heart failure	GeneCards	UCP1
Heart failure	GeneCards	CCL20
Heart failure	GeneCards	YY1
Heart failure	GeneCards	MT-TI
Heart failure	GeneCards	SOST
Heart failure	GeneCards	CNR2
Heart failure	GeneCards	SLC2A10
Heart failure	GeneCards	MED12
Heart failure	GeneCards	MLYCD
Heart failure	GeneCards	MIR22
Heart failure	GeneCards	TNFRSF10A
Heart failure	GeneCards	SLC22A4
Heart failure	GeneCards	CASP7
Heart failure	GeneCards	PIK3CD
Heart failure	GeneCards	SCN4A
Heart failure	GeneCards	GCLM
Heart failure	GeneCards	MC4R
Heart failure	GeneCards	ADIPOR1
Heart failure	GeneCards	TMEM126B
Heart failure	GeneCards	ADIPOR2
Heart failure	GeneCards	CYP11B1
Heart failure	GeneCards	PYGM
Heart failure	GeneCards	RIT1
Heart failure	GeneCards	NDUFV1
Heart failure	GeneCards	HTT
Heart failure	GeneCards	MSR1
Heart failure	GeneCards	KCNMA1
Heart failure	GeneCards	FKTN
Heart failure	GeneCards	MT-ATP8
Heart failure	GeneCards	SLC25A20
Heart failure	GeneCards	PEPD
Heart failure	GeneCards	C1QTNF9
Heart failure	GeneCards	LEF1
Heart failure	GeneCards	KCNE3
Heart failure	GeneCards	PRSS2
Heart failure	GeneCards	OCRL
Heart failure	GeneCards	SEPSECS
Heart failure	GeneCards	FOXJ1
Heart failure	GeneCards	IL22
Heart failure	GeneCards	PSMB4
Heart failure	GeneCards	OGDH
Heart failure	GeneCards	SLC2A9
Heart failure	GeneCards	GALC
Heart failure	GeneCards	ALAS2
Heart failure	GeneCards	BBS10
Heart failure	GeneCards	SGO1-AS1
Heart failure	GeneCards	RAMP2
Heart failure	GeneCards	SLC1A2
Heart failure	GeneCards	SMARCB1
Heart failure	GeneCards	SMAD7
Heart failure	GeneCards	GRP
Heart failure	GeneCards	ROBO1
Heart failure	GeneCards	EGR1
Heart failure	GeneCards	SNRPN
Heart failure	GeneCards	CLDN16
Heart failure	GeneCards	ICOS
Heart failure	GeneCards	IAPP
Heart failure	GeneCards	GPC3
Heart failure	GeneCards	TPM3
Heart failure	GeneCards	IFT43
Heart failure	GeneCards	GET1
Heart failure	GeneCards	NTRK2
Heart failure	GeneCards	CFAP251
Heart failure	GeneCards	RSPH9
Heart failure	GeneCards	PTPN1
Heart failure	GeneCards	CCDC103
Heart failure	GeneCards	GNAI1
Heart failure	GeneCards	SLC11A1
Heart failure	GeneCards	IFNGR1
Heart failure	GeneCards	ADRA2A
Heart failure	GeneCards	PNP
Heart failure	GeneCards	RSPH3
Heart failure	GeneCards	XK
Heart failure	GeneCards	RFC2
Heart failure	GeneCards	ACP1
Heart failure	GeneCards	DNAI2
Heart failure	GeneCards	RPL15
Heart failure	GeneCards	RBM10
Heart failure	GeneCards	RARB
Heart failure	GeneCards	F9
Heart failure	GeneCards	CCR4
Heart failure	GeneCards	DYSF
Heart failure	GeneCards	HEXB
Heart failure	GeneCards	MIR29B1
Heart failure	GeneCards	GALNS
Heart failure	GeneCards	SEMA3C
Heart failure	GeneCards	FHL2
Heart failure	GeneCards	CCNA2
Heart failure	GeneCards	LAMA3
Heart failure	GeneCards	MIR1-2
Heart failure	GeneCards	RREB1
Heart failure	GeneCards	ODAD3
Heart failure	GeneCards	NT5E
Heart failure	GeneCards	TJP1
Heart failure	GeneCards	RNASEH2B
Heart failure	GeneCards	MFF-DT
Heart failure	GeneCards	MIR204
Heart failure	GeneCards	DNAAF2
Heart failure	GeneCards	NEK1
Heart failure	GeneCards	RSPH4A
Heart failure	GeneCards	DDX41
Heart failure	GeneCards	FCN3
Heart failure	GeneCards	BNC1
Heart failure	GeneCards	FHIT
Heart failure	GeneCards	AICDA
Heart failure	GeneCards	PRKACA
Heart failure	GeneCards	CLMP
Heart failure	GeneCards	SGSH
Heart failure	GeneCards	SOX17
Heart failure	GeneCards	GNAQ
Heart failure	GeneCards	AKT2
Heart failure	GeneCards	LOC106099062
Heart failure	GeneCards	BBS2
Heart failure	GeneCards	GJA4
Heart failure	GeneCards	GCH1
Heart failure	GeneCards	ATP1A1
Heart failure	GeneCards	EDN2
Heart failure	GeneCards	A2ML1
Heart failure	GeneCards	DRC1
Heart failure	GeneCards	ERCC5
Heart failure	GeneCards	RBCK1
Heart failure	GeneCards	TRPM7
Heart failure	GeneCards	HCN2
Heart failure	GeneCards	MYF5
Heart failure	GeneCards	CD5
Heart failure	GeneCards	BRIP1
Heart failure	GeneCards	FBLN5
Heart failure	GeneCards	ODAD1
Heart failure	GeneCards	RPS6KA3
Heart failure	GeneCards	PPP3CA
Heart failure	GeneCards	SCN4B
Heart failure	GeneCards	MTHFD1
Heart failure	GeneCards	SLC22A12
Heart failure	GeneCards	NDUFAF2
Heart failure	GeneCards	IGHG1
Heart failure	GeneCards	AHR
Heart failure	GeneCards	IRF3
Heart failure	GeneCards	UFD1
Heart failure	GeneCards	IFNAR2
Heart failure	GeneCards	C5
Heart failure	GeneCards	MASP2
Heart failure	GeneCards	LGALS1
Heart failure	GeneCards	GP1BB
Heart failure	GeneCards	LRBA
Heart failure	GeneCards	SCN9A
Heart failure	GeneCards	HAND2-AS1
Heart failure	GeneCards	MIR182
Heart failure	GeneCards	TNFRSF10B
Heart failure	GeneCards	NSD2
Heart failure	GeneCards	DCLRE1C
Heart failure	GeneCards	EPHX2
Heart failure	GeneCards	MPZ
Heart failure	GeneCards	MYH3
Heart failure	GeneCards	LTC4S
Heart failure	GeneCards	SDCCAG8
Heart failure	GeneCards	TALDO1
Heart failure	GeneCards	RNASEH2C
Heart failure	GeneCards	ADORA2B
Heart failure	GeneCards	SLC39A8
Heart failure	GeneCards	NR0B1
Heart failure	GeneCards	TYMS
Heart failure	GeneCards	PROCR
Heart failure	GeneCards	HMGA2
Heart failure	GeneCards	RAG2
Heart failure	GeneCards	DNAL1
Heart failure	GeneCards	TRIM63
Heart failure	GeneCards	LMX1B
Heart failure	GeneCards	ANKS6
Heart failure	GeneCards	IL10RA
Heart failure	GeneCards	CELA2A
Heart failure	GeneCards	ROR1
Heart failure	GeneCards	P2RX4
Heart failure	GeneCards	MLH1
Heart failure	GeneCards	EPCAM
Heart failure	GeneCards	CDH5
Heart failure	GeneCards	RTN4
Heart failure	GeneCards	STX1A
Heart failure	GeneCards	AMH
Heart failure	GeneCards	BGN
Heart failure	GeneCards	TYR
Heart failure	GeneCards	VTN
Heart failure	GeneCards	RLN2
Heart failure	GeneCards	ATP1B1
Heart failure	GeneCards	MIR24-1
Heart failure	GeneCards	DNAAF3
Heart failure	GeneCards	FANCG
Heart failure	GeneCards	FANCI
Heart failure	GeneCards	MIR144
Heart failure	GeneCards	DCTN1
Heart failure	GeneCards	RAC2
Heart failure	GeneCards	TAP1
Heart failure	GeneCards	RNASEL
Heart failure	GeneCards	SFTPA1
Heart failure	GeneCards	THBS2
Heart failure	GeneCards	SPINK5
Heart failure	GeneCards	NDUFAF6
Heart failure	GeneCards	PEX7
Heart failure	GeneCards	AQP1
Heart failure	GeneCards	TRIP4
Heart failure	GeneCards	LGALS2
Heart failure	GeneCards	SLC10A1
Heart failure	GeneCards	TYK2
Heart failure	GeneCards	AHSP
Heart failure	GeneCards	SHOC2
Heart failure	GeneCards	SKI
Heart failure	GeneCards	PROC
Heart failure	GeneCards	PPARD
Heart failure	GeneCards	ITPA
Heart failure	GeneCards	LOC110806306
Heart failure	GeneCards	PRKAB1
[truncated: 12,829 more rows]
