# Supplementary material for: Optimized New Shengmai Powder modulation of cAMP/Rap1A signaling pathway attenuates myocardial fibrosis in heart failure
Source: Chin Med. 2024 Feb 24;19:30. doi: 10.1186/s13020-024-00902-4 (PMC10894496; doi:10.1186/s13020-024-00902-4)
Supplement: Supplementary file 1 — Additional file 1: Table S1. ONSMP active ingredients and target proteins. Table S2. Disease proteins in heart failure and myocardial fibrosis. Table S3. Intersecting proteins of ONSMP component targets, heart failure proteins, and myocardial fibrosis proteins. [file 13020_2024_902_MOESM1_ESM.zip › New folder/Table S3. Intersecting proteins.xlsx]

## Sheet: Sheet1
ACACA
ACHE
ACP3
PARP1
ADRB2
AHR
AKT1
AKR1B1
ALOX5
BIRC5
AR
BAX
CCND1
BCL2
BCL2L1
BMP2
CASP3
CASP8
CASP9
CAT
CAV1
RUNX2
CCNB1
CD40LG
CDKN1A
CDKN2A
CHUK
COL1A1
COL3A1
CLDN4
CRP
CTSD
CYP1A1
CYP1A2
CYP1B1
CYP3A4
NQO1
E2F1
E2F2
EGF
EGFR
ELK1
ERBB2
ERBB3
ESR1
ESR2
F3
FOS
GJA1
CXCL2
GSK3B
GSTM1
GSTP1
HIF1A
HK2
HMOX1
HSF1
HSPA5
HSPB1
ICAM1
IFNG
IGF2
IGFBP3
IL1A
IL1B
IL2
IL6
CXCL8
IL10
CXCL10
INSR
IRF1
EIF6
JUN
KCNH2
MAOB
MMP1
MMP2
MMP3
MMP9
MPO
MYC
NFE2L2
NFKBIA
NOS2
NOS3
SERPINE1
PLAT
PLAU
PON1
PPARA
PPARD
PPARG
PRKCA
PRKCB
MAPK1
MAPK3
PTEN
PTGER3
PTGS1
PTGS2
RAF1
RASA1
RB1
RELA
RXRA
SCN5A
CCL2
SELE
SLC2A4
SOD1
SOD3
SPP1
STAT1
TGFB1
THBD
TNF
TOP1
TP53
VCAM1
VEGFA
XDH
NR1I2
MGAM
ABCG2
NPEPPS
RASSF1
NCF1
PIM1
F7
GABRA1
CDK1
DPP4
CA2
MAPK14
CDK2
CCNA2
NOX4
AVPR2
IGF1R
FLT3
CYP19A1
F2
DRD4
ADORA1
GLO1
PIK3R1
ADORA2A
PYGL
SRC
PTK2
KDR
MMP13
ALOX15
ABCC1
PKN1
CA9
ALOX12
MET
CXCR1
ABCB1
AXL
AKR1A1
GPR35
SYK
MAPT
MYLK
PIK3CG
APEX1
ARG1
SLC22A12
TYR
ESRRA
APP
TTR
MMP12
TNKS2
TNKS
TERT
LPO
ELAVL1
CCR4
CYP2C9
BRAF
FASN
GUSB
ACP1
OPRD1
P4HB
CBS
CREB1
PGF
KCND3
SNCA
RPS6KA3
ALPI
QDPR
DYRK1A
IL2RB
IL5
SLC6A3
DRD1
DRD2
ADRA1B
HTR1A
ADRA1A
TBXA2R
HTR2A
ADRB1
ADRB3
KCNN3
KCNN2
OPRM1
OPRK1
RPS6KB1
BCHE
ADRA2A
ADRA2C
SLC6A4
PDE1A
TLR9
ELANE
SLC9A1
JAK2
ERN1
BMP1
NR3C2
SPHK2
HDAC1
SPHK1
PSMB8
MAPKAPK2
MMP8
CHRNA7
SHBG
IRAK4
MAPK8
PTAFR
MAP3K14
ADCY1
CXCR2
MAP3K1
MAP2K7
MTOR
PIK3CA
MMP7
FLT1
PDGFRB
NTRK1
CFTR
PDE5A
F9
NUDT1
SCARB1
MAP2K1
HDAC6
CASP7
TLR2
NDUFAF1
NDUFA1
NDUFA9
NDUFA10
NDUFA12
NDUFA13
NDUFB11
NDUFAF3
NDUFS1
NDUFS2
NDUFS4
NDUFS7
NDUFS8
NDUFV2
HDAC3
LGALS9
TNFRSF1A
GSR
HSPA1A
CDK9
HMGCR
KCNMA1
RET
MB
GSTA1
ADRA2B
NISCH
HTR2B
ALPL
CCNT1
TUBB1
FGR
LYN
TPMT
CXCL12
CSNK2B
ERAP1
NFKB1
DNM1
KCNK2
TRPV2
RAC1
PNLIP
SMAD3
PDE4D
IKBKG
MAPK9
SOAT1
SLC5A2
CFD
TLR4
PDE4A
SLC5A5
ACADM
ACLY
ACOX1
CYP2B6
ECE1
EHHADH
G6PD
HADHB
SREBF1
UGT1A1
EDNRB
EDNRA
GPER1
P2RX4
NLRP3
CYP2D6
AOC3
ALDH2
CALM1
GNB1
CALM3
CHRM1
IKBKB
PGR
PPP3CA
SLPI
CHRM2
PFKFB3
CYP2C19
PRKDC
ABCC2
MIF
IRAK1
SIRT1
SMAD2
TRPV4
STAT3
XIAP
HSP90AA1
RIPK1
CD274
LEP
APC
BAD
CCND2
MS4A2
IL4
IL13
INS
MDM2
TRPM2
CFLAR
CYCS
TBXAS1
ADORA3
HTR2C
PLG
PCNA
PTGES
PTPN6
PTPN11
IDO1
ADAM17
ADORA2B
DUSP1
HTR3A
MAPK10
PLAUR
PTPRC
SIRT2
TGM2
P2RY2
FTO
NAT2
TCF4
SMARCA2
PLCG1
EIF4H
GAPDH
LIMK1
LDHA
PLEC
CSNK1A1
ABL1
PIK3CB
MMP14
EEF2K
ACE
ALPG
PLA2G7
EIF2AK2
HDAC5
HDAC4
FGFR1
PSEN2
CTSK
CTSB
CTSL
S1PR2
CAPN1
CTSS
MAP2K2
CNR1
CREBBP
SCN10A
EPHX2
NR1H4
CXCR3
PROKR1
EZH2
CHRM3
CDC25C
CYP11B1
CYP11B2
GLP1R
PRF1
NR4A1
GRK2
SCN4A
PTPN22
HSD11B1
TSPO
PRKCD
NR3C1
CNR2
CCR5
JAK1
HTR1D
BDKRB1
CCR1
KCNK3
PRKCE
PRKCH
SMARCA4
VCP
RARB
ADAMTS5
CASR
COMT
CYP27A1
EGLN1
FAAH
FADS1
IDH1
KDM4C
MAP3K5
NR1H2
NR1H3
RIPK2
TRPC3
TRPC6
CCL4
ITK
TRPV1
MC4R
GPR55
CETP
PDPK1
ALOX5AP
CPT1A
P2RY1
PLA2G2A
PAK1
VDR
JAK3
LTA4H
ATP4A
HSP90AB1
DNM1L
GFAP
S100B
OLR1
CYP17A1
AKT2
EDN1
LIPE
F13A1
LRRK2
TYK2
IGFBP1
IGFBP4
IGFBP6
IGFBP5
TXN
ABCC9
CASP1
EIF2AK3
FGFR2
HRH2
KCNE1
KCNQ1
TNNC1
TNNI3
TNNT2
IL6ST
FKBP1A
TRPA1
KNG1
PDE3A
GCLM
PYGM
FABP4
CCR2
PRKCG
PTGER2
LAP3
CPA3
MME
SLC15A1
ANPEP
YARS1
ESRRG
CAPN2
MMP10
CACNA2D1
KLK2
PTGFR
TACR1
FURIN
P2RX1
HPD
CTSG
NPC1L1
NPPA
MLYCD
ENPEP
FEN1
BCAT1
ITGA2B
F12
ITGB3
TACR2
FYN
AGTR2
HTR1B
FABP3
P2RY11
HSPE1
HSPD1
ITGB5
ITGAV
SELP
SELL
ITGB1
CACNA1C
NR1D1
PTK2B
KCNJ1
MTAP
DHCR24
CYP11A1
CRYAB
GPBAR1
NPC1
GC
SERPINA6
SLC10A2
FGF2
CD4
SLC22A3
RORA
SREBF2
SLC22A2
EPHA1
EPHB2
SHH
CYP27B1
FABP1
EPHA3
RORC
S1PR3
KCNA1
KCNA2
KCNN4
DNMT3A
ATM
MYB
KCNJ5
HSD11B2
CCR3
XPNPEP1
CACNA1B
EIF2AK1
ANO1
RBP4
MSR1
NOS1
SLC29A1
AGTR1
EP300
CALCRL
CHKA
FDFT1
HRH1
HTR4
ROCK1
ROCK2
UTS2R
ITGAL
ACE2
CMA1
SORT1
ATP2A1
ITGA1
ITGA2
ITGA4
ITGA5
ITGB2
C5AR1
FGFR3
MAP2K3
PRKAA2
MAP2K6
BLK
PHKG2
RPS6KA1
CSK
CAMK2D
PRKG2
MAP2K4
ERBB4
PLK4
CAMK2G
MARK2
F10
PRKACA
DNMT1
KL
HNF4A
OGA
ADA
CASP2
SMPD2
ERCC1
ERCC4
LPAR3
REN
MDH1
LPAR1
TPSAB1
PPIG
LPAR2
PSMA2
PSMA3
PSMA4
PSMA6
PSMA7
PSMB4
PSMB9
MDH2
NOD2
ALB
ANGPT1
ANGPT2
BIRC2
KLK3
FAS
ATF3
ATF4
AZU1
BAK1
CFB
BID
BNIP2
BNIP3
BNIP3L
C1S
CALCA
CCK
CDKN1B
CFL1
GADD45A
DDIT3
EPOR
F2RL1
GAST
GAP43
GATA1
GCG
GLUD1
GLUL
GZMA
GZMB
HABP2
HBB
HGF
HGFAC
FOXA1
HP
HRAS
CFI
IGF1
IL12B
JUNB
KLK1
KLKB1
LGALS1
LPA
LTF
MST1
PGM1
PKM
POMC
PROC
MASP1
PRTN3
S100A4
SPI1
TAC1
MAP3K7
TEK
TGFA
TIMP1
TIMP3
TPI1
HSP90B1
WNT5A
TNFRSF25
TNFSF10
TNFRSF10B
TNFRSF10A
CACNA1H
COX5A
ATG5
GDF15
BAG3
CORIN
MASP2
GAL
TRPV6
COL18A1
TMPRSS6
SCD
KAT2B
LPL
LIPC
STAT6
SGK1
GP6
S1PR1
CPB2
CYP2J2
PDGFRA
PPIA
EIF4E
CRHR1
AGPAT2
P2RY12
FPR2
CPT2
EPAS1
GHSR
FPR1
NAMPT
F2R
ATP12A
EPHX1
ADH1A
PRKCI
GAA
PITRM1
YWHAG
ROS1
ALPP
PDLIM3
NFATC1
BGLAP
TNFSF11
PPP1R14A
TWIST1
CTNNB1
VIM
ACTA2
BTK
CSF2
FLT4
SLC2A1
TYMP
BDKRB2
PRKD1
ALDH1A2
SMO
LPAR6
CPT1B
PLCG2
CTSH
PLA2G4A
GNAI1
LTB4R
ADH1B
NOD1
ADH1C
PTGIR
GBA
CD80
CD86
CD40
FABP2
SLC16A1
IGF2R
TLR7
KCNJ11
PPP2CA
LIPA
KIT
LRP6
TEP1
CD36
TH
IL1RN
TPH1
SLC1A5
AKT3
C3AR1
RAD51
NRP1
KIF20A
STK3
PRKAA1
HDAC9
PRKG1
PTPRA
PNMT
PRMT1
CHAT
DPYD
CACNB1
KEAP1
TUBB3
OXTR
TGFBR1
TUBB
HTT
ADAM10
IL25
IL33
SQSTM1
CDKN1C
EPO
HMGB1
MCM6
PEBP1
SKP1
PRDX2
UBE3A
TAGLN2
RBX1
TRPM7
PLA2G2D
PRKAG1
PRKAB1
ATP5F1B
ADCY10
TNFRSF11B
NR0B1
CYSLTR1
HSPA8
MAPK11
FUCA1
AGER
UCHL1
SLC5A1
EEF1A1
F2RL3
RHOA
SORL1
SLCO1B1
P4HTM
XBP1
CXCR4
KAT5
CYSLTR2
ACVR1
ILK
KCND2
PEPD
KCNJ2
MT-ND4
SFRP1
ADAMTS4
SLC5A4
LGALS4
ATP1A1
FGF1
AGL
LGALS3
CD69
LDLR
ADAM9
TRPM6
PLA2G5
GLA
ADAMTS1
FOXO1
HPSE
ABCC8
KLF5
TRAP1
SCNN1A
ACVRL1
GIGYF2
ATP1B1
PAX8
NOTCH1
ATP1A2
CEL
ATF1
NLRP1
CACNA1D
MTTP
CACNA1S
MEN1
IARS1
BLM
NNMT
